# Supplementary material for: Sequencing and comparative genomic analysis of 1227 Felis catus cDNA sequences enriched for developmental, clinical and nutritional phenotypes
Source: BMC Genomics. 2012 Jan 18;13:31. doi: 10.1186/1471-2164-13-31 (PMC3278379; doi:10.1186/1471-2164-13-31)
Supplement: Additional file 2 — Sequences and other information on orthologous sequences from the dog, human and mouse. This table contains the 914 orthologous sequences (844 known and 70 novel) and the corresponding ensembl gene, transcript and protein identifiers for the dog, human and mouse orthologs. Status (known denotes sequences that map to public feline sequences and novel denotes sequences with no identity to public feline sequences). Symbol (gene symbol). Title (gene title). Sequence Identifier (unique identifier for each non-redundant feline sequence). Cat Gene Id (cat ensembl gene identifier for sequences designated as known). Cat Transcript Id (cat ensembl transcript identifier for sequences designated as known). Cat Protein Id (cat ensembl protein identifier for subset of sequences designated as known). Dog Gene Id (ensembl gene identifier of dog ortholog). Dog Transcript Id (ensembl transcript identifier of dog ortholog). Dog Protein Id (ensembl protein identifier of dog ortholog). Human Gene Id (ensembl gene identifier of human ortholog). Human Transcript Id (ensembl transcript identifier of human ortholog). Human Protein Id (ensembl protein identifier of human ortholog). Mouse Gene Id (ensembl gene identifier of mouse ortholog). Mouse Transcript Id (ensembl transcript identifier of mouse ortholog). Mouse Protein Id (ensembl protein identifier of mouse ortholog). [file 1471-2164-13-31-S2.XLS]

## Sheet: SupplementalTable2_914orthologu
Status	Symbol	Title	Sequence Identifier	Cat Gene Id	Cat Transcript Id	Cat Protein Id	Dog Gene Id	Dog Transcript ID	Dog Protein Id	Human Gene Id	Human Transcript Id	Human Protein Id	Mouse Gene Id	Mouse Transcript Id	Mouse Protein Id
known	BANF1	barrier to autointegration factor 1	CL12894Contig1	ENSFCAG00000013280	ENSFCAT00000013284	ENSFCAP00000012316	ENSCAFG00000013083	ENSCAFT00000010093	ENSCAFP00000034056	ENSG00000175334	ENST00000312175	ENSP00000310275	ENSMUSG00000024844	ENSMUST00000025762	ENSMUSP00000025762
known	PRELP	proline/arginine-rich end leucine-rich repeat protein ; K08125 proline arginine-rich end leucine-rich repeat protein	CL3393Contig1	ENSFCAG00000013115	ENSFCAT00000013119	ENSFCAP00000012163	ENSCAFG00000009462	ENSCAFT00000038101	ENSCAFP00000033772	ENSG00000188783	ENST00000343110	ENSP00000343924	ENSMUSG00000041577	ENSMUST00000048432	ENSMUSP00000048803
known	SSBP1	single-stranded DNA binding protein 1 ; K03111 single-strand DNA-binding protein	CL20394Contig1	ENSFCAG00000006568	ENSFCAT00000006570	ENSFCAP00000006102	ENSCAFG00000003885	ENSCAFT00000006249	ENSCAFP00000005789	ENSG00000106028	ENST00000265304	ENSP00000265304	ENSMUSG00000029911	ENSMUST00000031971	ENSMUSP00000031971
known	RPL36	ribosomal protein L36	CL5533Contig1	ENSFCAG00000011838	ENSFCAT00000011841	ENSFCAP00000010984	ENSCAFG00000024490	ENSCAFT00000037798	ENSCAFP00000033411	ENSG00000130255	ENST00000394580	ENSP00000378081	ENSMUSG00000057863	ENSMUST00000080492	ENSMUSP00000079340
known	NSFL1C	NSFL1 (p97) cofactor (p47)	CL8768Contig1	ENSFCAG00000012845	ENSFCAT00000012850	ENSFCAP00000011914	ENSCAFG00000006789	ENSCAFT00000039044	ENSCAFP00000034843	ENSG00000088833	ENST00000381673	ENSP00000371089	ENSMUSG00000027455	ENSMUST00000089140	ENSMUSP00000086542
known	CHST10	carbohydrate sulfotransferase 10 ; K09674 carbohydrate 3-sulfotransferase 10 [EC:2.8.2.-]	CL1068Contig1	ENSFCAG00000006471	ENSFCAT00000006473	ENSFCAP00000006014	ENSCAFG00000002235	ENSCAFT00000003508	ENSCAFP00000003253	ENSG00000115526	ENST00000264249	ENSP00000264249	ENSMUSG00000026080	ENSMUST00000027249	ENSMUSP00000027249
known	PEX11G	peroxisomal biogenesis factor 11 gamma	CL27271Contig1	ENSFCAG00000008284	ENSFCAT00000008285	ENSFCAP00000007679	ENSCAFG00000018220	ENSCAFT00000028946	ENSCAFP00000026923	ENSG00000104883	ENST00000221480	ENSP00000221480	ENSMUSG00000069633	ENSMUST00000004686	ENSMUSP00000004686
known	TGIF2	TGFB-induced factor homeobox 2	CL16707Contig1	ENSFCAG00000012956	ENSFCAT00000012960	ENSFCAP00000012018	ENSCAFG00000008553	ENSCAFT00000013574	ENSCAFP00000012560	ENSG00000118707	ENST00000373872	ENSP00000362979	ENSMUSG00000062175	ENSMUST00000109564	ENSMUSP00000105192
known	NULL	NULL	CL4720Contig2	ENSFCAG00000011139	ENSFCAT00000011142	ENSFCAP00000010349	ENSCAFG00000000190	ENSCAFT00000000299	ENSCAFP00000000270	ENSG00000112306	ENST00000230050	ENSP00000230050	ENSMUSG00000078087	ENSMUST00000080355	ENSMUSP00000100481
known	RRP7A	ribosomal RNA processing 7 homolog A (S. cerevisiae)	CL7326Contig1	ENSFCAG00000012607	ENSFCAT00000012609	ENSFCAP00000011694	ENSCAFG00000000965	ENSCAFT00000001494	ENSCAFP00000001374	ENSG00000189306	ENST00000323013	ENSP00000321449	ENSMUSG00000018040	ENSMUST00000018184	ENSMUSP00000018184
known	CCS	copper chaperone for superoxide dismutase ; K04569 copper chaperone for superoxide dismutase	CL13282Contig2	ENSFCAG00000007391	ENSFCAT00000007393	ENSFCAP00000006854	ENSCAFG00000012423	ENSCAFT00000019711	ENSCAFP00000018281	ENSG00000173992	ENST00000310190	ENSP00000307870	ENSMUSG00000034108	ENSMUST00000037246	ENSMUSP00000035486
known	DNAJC7	DnaJ (Hsp40) homolog, subfamily C, member 7 ; K09527 DnaJ homolog, subfamily C, member 7	CL3531Contig1	ENSFCAG00000002142	ENSFCAT00000002142	ENSFCAP00000001981	ENSCAFG00000015749	ENSCAFT00000024959	ENSCAFP00000023160	ENSG00000168259	ENST00000316603	ENSP00000313311	ENSMUSG00000014195	ENSMUST00000014339	ENSMUSP00000014339
known	GSTP1	glutathione S-transferase pi 1 (EC:2.5.1.18); K00799 glutathione S-transferase [EC:2.5.1.18]	CL2105Contig5	ENSFCAG00000001755	ENSFCAT00000001755	ENSFCAP00000001625	ENSCAFG00000011349	ENSCAFT00000018035	ENSCAFP00000016702	ENSG00000084207	ENST00000398606	ENSP00000381607	ENSMUSG00000060803	ENSMUST00000042898	ENSMUSP00000047790
known	COPZ1	coatomer protein complex, subunit zeta 1	CL5885Contig2	ENSFCAG00000010152	ENSFCAT00000010155	ENSFCAP00000009426	ENSCAFG00000006536	ENSCAFT00000010598	ENSCAFP00000009826	ENSG00000111481	ENST00000262061	ENSP00000262061	ENSMUSG00000060992	ENSMUST00000100162	ENSMUSP00000097738
known	PSEN2	presenilin 2 (Alzheimer disease 4) ; K04522 presenilin 2 [EC:3.4.23.-]	CL8Contig1	ENSFCAG00000008781	ENSFCAT00000008783	ENSFCAP00000008142	ENSCAFG00000016039	ENSCAFT00000025451	ENSCAFP00000023632	ENSG00000143801	ENST00000391872	ENSP00000375745	ENSMUSG00000010609	ENSMUST00000111105	ENSMUSP00000106734
known	GRAP2	GRB2-related adaptor protein 2 ; K07366 GRB2-related adaptor protein 2	CL11227Contig1	ENSFCAG00000013507	ENSFCAT00000013511	ENSFCAP00000012529	ENSCAFG00000001296	ENSCAFT00000002006	ENSCAFP00000001854	ENSG00000100351	ENST00000407075	ENSP00000385607	ENSMUSG00000042351	ENSMUST00000043149	ENSMUSP00000046532
known	PARP16	poly (ADP-ribose) polymerase family, member 16 (EC:2.4.2.30)	CL2861Contig1	ENSFCAG00000011463	ENSFCAT00000011466	ENSFCAP00000010649	ENSCAFG00000017142	ENSCAFT00000027150	ENSCAFP00000025250	ENSG00000138617	ENST00000261888	ENSP00000261888	ENSMUSG00000032392	ENSMUST00000069000	ENSMUSP00000070098
known	C16orf57	chromosome 16 open reading frame 57	CL17205Contig1	ENSFCAG00000002693	ENSFCAT00000002693	ENSFCAP00000002479	ENSCAFG00000008556	ENSCAFT00000013577	ENSCAFP00000012562	ENSG00000103005	ENST00000219281	ENSP00000219281	ENSMUSG00000031792	ENSMUST00000034245	ENSMUSP00000034245
known	LANCL2	LanC lantibiotic synthetase component C-like 2 (bacterial)	CL492Contig5	ENSFCAG00000010322	ENSFCAT00000010326	ENSFCAP00000009585	ENSCAFG00000003470	ENSCAFT00000005584	ENSCAFP00000005173	ENSG00000132434	ENST00000254770	ENSP00000254770	ENSMUSG00000062190	ENSMUST00000050077	ENSMUSP00000052146
known	HIST2H2BE	histone cluster 2, H2be ; K11252 histone H2B	CL758Contig8	ENSFCAG00000010102	ENSFCAT00000010105	ENSFCAP00000009378	ENSCAFG00000011569	ENSCAFT00000018350	ENSCAFP00000016995	ENSG00000184678	ENST00000369155	ENSP00000358151	ENSMUSG00000058189	ENSMUST00000073900	ENSMUSP00000073561
known	IGFBP7	insulin-like growth factor binding protein 7	CL1150Contig7	ENSFCAG00000003906	ENSFCAT00000003907	ENSFCAP00000003603	ENSCAFG00000002330	ENSCAFT00000003651	ENSCAFP00000003380	ENSG00000163453	ENST00000295666	ENSP00000295666	ENSMUSG00000036256	ENSMUST00000072884	ENSMUSP00000072658
known	CPOX	coproporphyrinogen oxidase (EC:1.3.3.3); K00228 coproporphyrinogen III oxidase [EC:1.3.3.3]	CL2985Contig5	ENSFCAG00000015485	ENSFCAT00000015488	ENSFCAP00000014358	ENSCAFG00000009182	ENSCAFT00000014601	ENSCAFP00000013507	ENSG00000080819	ENST00000264193	ENSP00000264193	ENSMUSG00000022742	ENSMUST00000060077	ENSMUSP00000055455
known	NDUFB7	NADH dehydrogenase (ubiquinone) 1 beta subcomplex, 7, 18kDa (EC:1.6.5.3 1.6.99.3); K03963 NADH dehydrogenase (ubiquinone) 1 beta subcomplex 7 [EC:1.6.5.3 1.6.99.3]	CL17790Contig1	ENSFCAG00000013496	ENSFCAT00000013500	ENSFCAP00000012518	ENSCAFG00000016258	ENSCAFT00000025784	ENSCAFP00000023946	ENSG00000099795	ENST00000215565	ENSP00000215565	ENSMUSG00000033938	ENSMUST00000036996	ENSMUSP00000037341
known	AGPAT6	1-acylglycerol-3-phosphate O-acyltransferase 6 (lysophosphatidic acid acyltransferase, zeta) (EC:2.3.1.51); K00655 1-acyl-sn-glycerol-3-phosphate acyltransferase [EC:2.3.1.51]	CL503Contig7	ENSFCAG00000012948	ENSFCAT00000012952	ENSFCAP00000012010	ENSCAFG00000005716	ENSCAFT00000009228	ENSCAFP00000008563	ENSG00000158669	ENST00000289657	ENSP00000289657	ENSMUSG00000031545	ENSMUST00000033949	ENSMUSP00000033949
known	GYS2	glycogen synthase 2 (liver) (EC:2.4.1.11); K00693 glycogen(starch) synthase [EC:2.4.1.11]	CL7900Contig1	ENSFCAG00000012636	ENSFCAT00000012640	ENSFCAP00000011720	ENSCAFG00000025047	ENSCAFT00000019423	ENSCAFP00000018019	ENSG00000111713	ENST00000261195	ENSP00000261195	ENSMUSG00000030244	ENSMUST00000032371	ENSMUSP00000032371
known	BET1L	blocked early in transport 1 homolog (S. cerevisiae)-like ; K08504 blocked early in transport 1	adrenal_long_000000636842P20@F.bu	ENSFCAG00000002664	ENSFCAT00000002664	ENSFCAP00000002451	ENSCAFG00000006433	ENSCAFT00000010382	ENSCAFP00000009625	ENSG00000177951	ENST00000382762	ENSP00000372210	ENSMUSG00000080136	ENSMUST00000116256	ENSMUSP00000111960
known	NULL	NULL	CL2519Contig6	ENSFCAG00000009707	ENSFCAT00000009709	ENSFCAP00000009001	ENSCAFG00000001728	ENSCAFT00000002709	ENSCAFP00000002516	ENSG00000146223	ENST00000304734	ENSP00000346063	ENSMUSG00000063888	ENSMUST00000078286	ENSMUSP00000092888
known	PRKAB1	protein kinase, AMP-activated, beta 1 non-catalytic subunit ; K07199 5'-AMP-activated protein kinase, regulatory beta subunit	CL1509Contig2	ENSFCAG00000000923	ENSFCAT00000000922	ENSFCAP00000000857	ENSCAFG00000009986	ENSCAFT00000015890	ENSCAFP00000014700	ENSG00000111725	ENST00000229328	ENSP00000229328	ENSMUSG00000029513	ENSMUST00000111999	ENSMUSP00000107630
known	NELF	nasal embryonic LHRH factor	CL4196Contig3	ENSFCAG00000003588	ENSFCAT00000003588	ENSFCAP00000003308	ENSCAFG00000019431	ENSCAFT00000030894	ENSCAFP00000028728	ENSG00000165802	ENST00000371475	ENSP00000360530	ENSMUSG00000006476	ENSMUST00000100334	ENSMUSP00000097908
known	EIF4E3	eukaryotic translation initiation factor 4E family member 3	CL66Contig14	ENSFCAG00000015528	ENSFCAT00000015532	ENSFCAP00000014401	ENSCAFG00000006445	ENSCAFT00000010403	ENSCAFP00000009645	ENSG00000163412	ENST00000389826	ENSP00000374476	ENSMUSG00000030068	ENSMUST00000032151	ENSMUSP00000032151
known	MRPL27	mitochondrial ribosomal protein L27	mammaryskin_std_000001927852M16@R.gu	ENSFCAG00000012331	ENSFCAT00000012334	ENSFCAP00000011443	ENSCAFG00000017031	ENSCAFT00000026969	ENSCAFP00000025072	ENSG00000108826	ENST00000393275	ENSP00000376956	ENSMUSG00000024414	ENSMUST00000025278	ENSMUSP00000025278
known	PSMC3	proteasome (prosome, macropain) 26S subunit, ATPase, 3 ; K03065 26S proteasome regulatory subunit T5	CL134Contig7	ENSFCAG00000002533	ENSFCAT00000002533	ENSFCAP00000002332	ENSCAFG00000008701	ENSCAFT00000013842	ENSCAFP00000012805	ENSG00000165916	ENST00000298852	ENSP00000298852	ENSMUSG00000002102	ENSMUST00000067663	ENSMUSP00000071054
known	RABGGTA	Rab geranylgeranyltransferase, alpha subunit (EC:2.5.1.60); K05956 protein geranylgeranyltransferase type II [EC:2.5.1.60]	CL3728Contig1	ENSFCAG00000005595	ENSFCAT00000005597	ENSFCAP00000005194	ENSCAFG00000012191	ENSCAFT00000019372	ENSCAFP00000017969	ENSG00000100949	ENST00000216840	ENSP00000216840	ENSMUSG00000040472	ENSMUST00000062861	ENSMUSP00000061498
known	PQLC3	PQ loop repeat containing 3	CL2225Contig4	ENSFCAG00000014335	ENSFCAT00000014338	ENSFCAP00000013298	ENSCAFG00000003487	ENSCAFT00000005606	ENSCAFP00000005193	ENSG00000162976	ENST00000295083	ENSP00000295083	ENSMUSG00000045679	ENSMUST00000054536	ENSMUSP00000054462
known	ACTR3	ARP3 actin-related protein 3 homolog (yeast)	CL6067Contig3	ENSFCAG00000005546	ENSFCAT00000005548	ENSFCAP00000005145	ENSCAFG00000004985	ENSCAFT00000008010	ENSCAFP00000007416	ENSG00000115091	ENST00000263238	ENSP00000263238	ENSMUSG00000026341	ENSMUST00000027579	ENSMUSP00000027579
known	ABHD12	abhydrolase domain containing 12	CL972Contig14	ENSFCAG00000008419	ENSFCAT00000008421	ENSFCAP00000007806	ENSCAFG00000004389	ENSCAFT00000007062	ENSCAFP00000006539	ENSG00000100997	ENST00000376542	ENSP00000365725	ENSMUSG00000032046	ENSMUST00000056149	ENSMUSP00000053558
known	ATP6V1D	ATPase, H+ transporting, lysosomal 34kDa, V1 subunit D (EC:3.6.3.14); K02149 V-type H+-transporting ATPase subunit D [EC:3.6.3.14]	CL1397Contig3	ENSFCAG00000011078	ENSFCAT00000011081	ENSFCAP00000010292	ENSCAFG00000016369	ENSCAFT00000025963	ENSCAFP00000024103	ENSG00000100554	ENST00000216442	ENSP00000216442	ENSMUSG00000021114	ENSMUST00000021536	ENSMUSP00000021536
known	TM4SF18	transmembrane 4 L six family member 18	CL3877Contig3	ENSFCAG00000001287	ENSFCAT00000001287	ENSFCAP00000001196	ENSCAFG00000008325	ENSCAFT00000013222	ENSCAFP00000012237	ENSG00000163762	ENST00000296059	ENSP00000296059	ENSMUSG00000027800	ENSMUST00000029376	ENSMUSP00000029376
known	CTSZ	cathepsin Z (EC:3.4.18.1); K08568 cathepsin X [EC:3.4.18.1]	CL2313Contig3	ENSFCAG00000000845	ENSFCAT00000000844	ENSFCAP00000000785	ENSCAFG00000012183	ENSCAFT00000038686	ENSCAFP00000034432	ENSG00000101160	ENST00000217131	ENSP00000217131	ENSMUSG00000016256	ENSMUST00000016400	ENSMUSP00000016400
known	RPS20	ribosomal protein S20 ; K02969 small subunit ribosomal protein S20e	CL6316Contig1	ENSFCAG00000011480	ENSFCAT00000011483	ENSFCAP00000010665	ENSCAFG00000007043	ENSCAFT00000011301	ENSCAFP00000010471	ENSG00000008988	ENST00000009589	ENSP00000009589	ENSMUSG00000028234	ENSMUST00000103009	ENSMUSP00000100074
known	UBE2M	ubiquitin-conjugating enzyme E2M (UBC12 homolog, yeast) (EC:6.3.2.19); K10579 ubiquitin-conjugating enzyme E2 M [EC:6.3.2.19]	heart_std_000000635742N23@F.bu	ENSFCAG00000003757	ENSFCAT00000003758	ENSFCAP00000003463	ENSCAFG00000002349	ENSCAFT00000003680	ENSCAFP00000003404	ENSG00000130725	ENST00000253023	ENSP00000253023	ENSMUSG00000005575	ENSMUST00000005714	ENSMUSP00000005714
known	MYOG	myogenin (myogenic factor 4)	CL11890Contig2	ENSFCAG00000013108	ENSFCAT00000013112	ENSFCAP00000012156	ENSCAFG00000010309	ENSCAFT00000016370	ENSCAFP00000015142	ENSG00000122180	ENST00000241651	ENSP00000241651	ENSMUSG00000026459	ENSMUST00000027730	ENSMUSP00000027730
known	NULL	NULL	CL3144Contig1	ENSFCAG00000013213	ENSFCAT00000013219	ENSFCAP00000012256	ENSCAFG00000006024	ENSCAFT00000009714	ENSCAFP00000009017	ENSG00000131370	ENST00000383791	ENSP00000373301	ENSMUSG00000021892	ENSMUST00000091903	ENSMUSP00000089517
known	PXDN	peroxidasin homolog (Drosophila) (EC:1.11.1.7)	CL1865Contig1	ENSFCAG00000008327	ENSFCAT00000008329	ENSFCAP00000007721	ENSCAFG00000003228	ENSCAFT00000005177	ENSCAFP00000004792	ENSG00000130508	ENST00000252804	ENSP00000252804	ENSMUSG00000020674	ENSMUST00000021008	ENSMUSP00000021008
known	NULL	NULL	CL5233Contig4	ENSFCAG00000005605	ENSFCAT00000005607	ENSFCAP00000005204	ENSCAFG00000012409	ENSCAFT00000019723	ENSCAFP00000018293	ENSG00000100441	ENST00000251343	ENSP00000251343	ENSMUSG00000047153	ENSMUST00000022831	ENSMUSP00000022831
known	UBE2D2	ubiquitin-conjugating enzyme E2D 2 (UBC4/5 homolog, yeast) (EC:6.3.2.19); K06689 ubiquitin-conjugating enzyme E2 D/E [EC:6.3.2.19]	CL8105Contig3	ENSFCAG00000010525	ENSFCAT00000010527	ENSFCAP00000009771	ENSCAFG00000005709	ENSCAFT00000009209	ENSCAFP00000008545	ENSG00000131508	ENST00000253815	ENSP00000253815	ENSMUSG00000037096	ENSMUST00000036976	ENSMUSP00000036413
known	PDDC1	Parkinson disease 7 domain containing 1	brain_std_000000691605M24@F.bu	ENSFCAG00000007594	ENSFCAT00000007596	ENSFCAP00000007032	ENSCAFG00000006633	ENSCAFT00000010687	ENSCAFP00000009908	ENSG00000177225	ENST00000319863	ENSP00000321691	ENSMUSG00000051007	ENSMUST00000106008	ENSMUSP00000101630
known	DCUN1D4	DCN1, defective in cullin neddylation 1, domain containing 4 (S. cerevisiae)	CL2598Contig3	ENSFCAG00000008324	ENSFCAT00000008326	ENSFCAP00000007718	ENSCAFG00000001999	ENSCAFT00000003164	ENSCAFP00000002939	ENSG00000109184	ENST00000334635	ENSP00000334625	ENSMUSG00000051674	ENSMUST00000087181	ENSMUSP00000084427
known	NULL	NULL	CL1579Contig4	ENSFCAG00000003378	ENSFCAT00000003378	ENSFCAP00000003116	ENSCAFG00000007801	ENSCAFT00000012454	ENSCAFP00000011539	ENSG00000115459	ENST00000393852	ENSP00000377434	ENSMUSG00000056698	ENSMUST00000070990	ENSMUSP00000067768
known	HSD17B8	hydroxysteroid (17-beta) dehydrogenase 8 (EC:1.1.1.62 1.1.1.63); K00044 estradiol 17beta-dehydrogenase [EC:1.1.1.62]	CL4326Contig4	ENSFCAG00000006986	ENSFCAT00000006988	ENSFCAP00000006481	ENSCAFG00000000927	ENSCAFT00000001431	ENSCAFP00000001317	ENSG00000204228	ENST00000374662	ENSP00000363794	ENSMUSG00000073422	ENSMUST00000114303	ENSMUSP00000109942
known	CCDC44	coiled-coil domain containing 44	CL6937Contig8	ENSFCAG00000003495	ENSFCAT00000003495	ENSFCAP00000003224	ENSCAFG00000012943	ENSCAFT00000020545	ENSCAFP00000019068	ENSG00000136463	ENST00000258975	ENSP00000258975	ENSMUSG00000001983	ENSMUST00000002048	ENSMUSP00000002048
known	PTN	pleiotrophin	tongue_std_000000047841J06@F.bu	ENSFCAG00000015564	ENSFCAT00000015568	ENSFCAP00000014433	ENSCAFG00000003369	ENSCAFT00000039584	ENSCAFP00000035455	ENSG00000105894	ENST00000393083	ENSP00000376798	ENSMUSG00000029838	ENSMUST00000101534	ENSMUSP00000099073
known	ORMDL2	ORM1-like 2 (S. cerevisiae)	CL14636Contig1	ENSFCAG00000013964	ENSFCAT00000013968	ENSFCAP00000012949	ENSCAFG00000000071	ENSCAFT00000000124	ENSCAFP00000000108	ENSG00000123353	ENST00000243045	ENSP00000243045	ENSMUSG00000025353	ENSMUST00000026409	ENSMUSP00000026409
known	UPRT	uracil phosphoribosyltransferase (FUR1) homolog (S. cerevisiae) (EC:2.4.2.9); K00761 uracil phosphoribosyltransferase [EC:2.4.2.9]	CL4057Contig2	ENSFCAG00000015059	ENSFCAT00000015063	ENSFCAP00000013968	ENSCAFG00000017218	ENSCAFT00000027273	ENSCAFP00000025365	ENSG00000094841	ENST00000373383	ENSP00000362481	ENSMUSG00000073016	ENSMUST00000087867	ENSMUSP00000085175
known	NULL	NULL	CL23981Contig1	ENSFCAG00000013324	ENSFCAT00000013327	ENSFCAP00000012356	ENSCAFG00000019903	ENSCAFT00000031666	ENSCAFP00000029480	ENSG00000130717	ENST00000372215	ENSP00000361289	ENSMUSG00000002550	ENSMUST00000002625	ENSMUSP00000002625
known	NULL	NULL	CL6519Contig2	ENSFCAG00000011865	ENSFCAT00000011869	ENSFCAP00000011009	ENSCAFG00000008143	ENSCAFT00000012950	ENSCAFP00000011986	ENSG00000175806	ENST00000317173	ENSP00000313921	ENSMUSG00000054733	ENSMUST00000067927	ENSMUSP00000065754
known	NULL	NULL	lungcell_long_000001905503E07@F.bu	ENSFCAG00000001172	ENSFCAT00000001172	ENSFCAP00000001086	ENSCAFG00000013051	ENSCAFT00000020707	ENSCAFP00000019221	ENSG00000101246	ENST00000359715	ENSP00000352746	ENSMUSG00000038671	ENSMUST00000048269	ENSMUSP00000040442
known	ARIH2	ariadne homolog 2 (Drosophila)	CL1228Contig3	ENSFCAG00000009839	ENSFCAT00000009841	ENSFCAP00000009127	ENSCAFG00000012041	ENSCAFT00000019122	ENSCAFP00000017728	ENSG00000177479	ENST00000356401	ENSP00000348769	ENSMUSG00000064145	ENSMUST00000013338	ENSMUSP00000013338
known	UBE2L3	ubiquitin-conjugating enzyme E2L 3 (EC:6.3.2.19); K04552 ubiquitin-conjugating enzyme E2 L3 [EC:6.3.2.19]	CL3224Contig1	ENSFCAG00000008008	ENSFCAT00000008009	ENSFCAP00000007418	ENSCAFG00000015284	ENSCAFT00000024279	ENSCAFP00000022538	ENSG00000185651	ENST00000342192	ENSP00000344259	ENSMUSG00000038965	ENSMUST00000090192	ENSMUSP00000087658
known	CXCR6	chemokine (C-X-C motif) receptor 6 ; K04191 chemokine (C-X-C motif) receptor 6	CL19235Contig2	ENSFCAG00000006826	ENSFCAT00000006828	ENSFCAP00000006338	ENSCAFG00000013874	ENSCAFT00000022013	ENSCAFP00000020442	ENSG00000172215	ENST00000304552	ENSP00000304414	ENSMUSG00000048521	ENSMUST00000049810	ENSMUSP00000060776
known	SEC14L2	SEC14-like 2 (S. cerevisiae)	CL5358Contig1	ENSFCAG00000011936	ENSFCAT00000011939	ENSFCAP00000011074	ENSCAFG00000012703	ENSCAFT00000020183	ENSCAFP00000018721	ENSG00000100003	ENST00000312932	ENSP00000316203	ENSMUSG00000003585	ENSMUST00000003681	ENSMUSP00000003681
known	TNNC1	troponin C type 1 (slow) ; K05865 troponin C	CL8331Contig1	ENSFCAG00000015714	ENSFCAT00000015718	ENSFCAP00000014574	ENSCAFG00000009404	ENSCAFT00000014964	ENSCAFP00000013851	ENSG00000114854	ENST00000232975	ENSP00000232975	ENSMUSG00000021909	ENSMUST00000022468	ENSMUSP00000022468
known	NARS	asparaginyl-tRNA synthetase (EC:6.1.1.22); K01893 asparaginyl-tRNA synthetase [EC:6.1.1.22]	CL1036Contig3	ENSFCAG00000010822	ENSFCAT00000010824	ENSFCAP00000010053	ENSCAFG00000000125	ENSCAFT00000000207	ENSCAFP00000000186	ENSG00000134440	ENST00000256854	ENSP00000256854	ENSMUSG00000024587	ENSMUST00000025483	ENSMUSP00000025483
known	EIF6	eukaryotic translation initiation factor 6 ; K03264 translation initiation factor eIF-6	CL2677Contig1	ENSFCAG00000006430	ENSFCAT00000006432	ENSFCAP00000005977	ENSCAFG00000008000	ENSCAFT00000012778	ENSCAFP00000011831	ENSG00000126005	ENST00000374450	ENSP00000363574	ENSMUSG00000027613	ENSMUST00000029142	ENSMUSP00000029142
known	NULL	NULL	CL1636Contig8	ENSFCAG00000010615	ENSFCAT00000010617	ENSFCAP00000009853	ENSCAFG00000017088	ENSCAFT00000027062	ENSCAFP00000025162	ENSG00000166803	ENST00000300035	ENSP00000300035	ENSMUSG00000040204	ENSMUST00000045802	ENSMUSP00000038877
known	TGFB1I1	transforming growth factor beta 1 induced transcript 1	CL4619Contig1	ENSFCAG00000008945	ENSFCAT00000008948	ENSFCAP00000008292	ENSCAFG00000016896	ENSCAFT00000026755	ENSCAFP00000024859	ENSG00000140682	ENST00000394863	ENSP00000378332	ENSMUSG00000030782	ENSMUST00000033046	ENSMUSP00000033046
known	TMEM111	transmembrane protein 111	CL715Contig6	ENSFCAG00000014209	ENSFCAT00000014213	ENSFCAP00000013183	ENSCAFG00000005202	ENSCAFT00000008393	ENSCAFP00000007777	ENSG00000125037	ENST00000245046	ENSP00000245046	ENSMUSG00000030286	ENSMUST00000032425	ENSMUSP00000032425
known	DAD1	defender against cell death 1 (EC:2.4.1.119); K00730 dolichyl-diphosphooligosaccharide--protein glycosyltransferase [EC:2.4.1.119]	CL12897Contig1	ENSFCAG00000003043	ENSFCAT00000003043	ENSFCAP00000002801	ENSCAFG00000011134	ENSCAFT00000017708	ENSCAFP00000016393	ENSG00000129562	ENST00000250498	ENSP00000250498	ENSMUSG00000022174	ENSMUST00000022781	ENSMUSP00000022781
known	NULL	NULL	CL3400Contig2	ENSFCAG00000003299	ENSFCAT00000003299	ENSFCAP00000003042	ENSCAFG00000001717	ENSCAFT00000002703	ENSCAFP00000002510	ENSG00000100284	ENST00000337040	ENSP00000338422	ENSMUSG00000037827	ENSMUST00000036712	ENSMUSP00000036849
known	SAP18	Sin3A-associated protein, 18kDa	CL20405Contig1	ENSFCAG00000007026	ENSFCAT00000007028	ENSFCAP00000006518	ENSCAFG00000000646	ENSCAFT00000000995	ENSCAFP00000000911	ENSG00000150459	ENST00000382533	ENSP00000371973	ENSMUSG00000061104	ENSMUST00000074053	ENSMUSP00000073697
known	YWHAQ	tyrosine 3-monooxygenase/tryptophan 5-monooxygenase activation protein, theta polypeptide; K06630 tyrosine 3-monooxygenase/tryptophan 5-monooxygenase activation protein	CL553Contig15	ENSFCAG00000001875	ENSFCAT00000001875	ENSFCAP00000001735	ENSCAFG00000003386	ENSCAFT00000036343	ENSCAFP00000031706	ENSG00000134308	ENST00000238081	ENSP00000238081	ENSMUSG00000076432	ENSMUST00000110976	ENSMUSP00000106604
known	NULL	NULL	CL877Contig21	ENSFCAG00000006497	ENSFCAT00000006499	ENSFCAP00000006036	ENSCAFG00000017469	ENSCAFT00000027687	ENSCAFP00000025749	ENSG00000129007	ENST00000395465	ENSP00000378848	ENSMUSG00000032246	ENSMUST00000034777	ENSMUSP00000034777
known	SLC35C1	solute carrier family 35, member C1	CL10696Contig1	ENSFCAG00000006663	ENSFCAT00000006664	ENSFCAP00000006191	ENSCAFG00000009382	ENSCAFT00000014929	ENSCAFP00000013816	ENSG00000181830	ENST00000314134	ENSP00000313318	ENSMUSG00000049922	ENSMUST00000067631	ENSMUSP00000063461
known	HS6ST1	heparan sulfate 6-O-sulfotransferase 1 (EC:2.8.2.-); K02514 heparan sulfate 6-O-sulfotransferase HS6ST1 [EC:2.8.2.-]	CL2739Contig2	ENSFCAG00000012548	ENSFCAT00000012551	ENSFCAP00000011643	ENSCAFG00000004232	ENSCAFT00000006781	ENSCAFP00000006275	ENSG00000136720	ENST00000259241	ENSP00000259241	ENSMUSG00000045216	ENSMUST00000088174	ENSMUSP00000085499
known	MIOX	myo-inositol oxygenase (EC:1.13.99.1); K00469 inositol oxygenase [EC:1.13.99.1]	CL16710Contig1	ENSFCAG00000013030	ENSFCAT00000013034	ENSFCAP00000012084	ENSCAFG00000000561	ENSCAFT00000000869	ENSCAFP00000000796	ENSG00000100253	ENST00000216075	ENSP00000216075	ENSMUSG00000022613	ENSMUST00000023282	ENSMUSP00000023282
known	GOSR2	golgi SNAP receptor complex member 2 ; K08496 golgi SNAP receptor complex member 2 (Membrin)	CL4722Contig6	ENSFCAG00000000560	ENSFCAT00000000560	ENSFCAP00000000519	ENSCAFG00000013419	ENSCAFT00000021291	ENSCAFP00000019771	ENSG00000108433	ENST00000225567	ENSP00000225567	ENSMUSG00000020946	ENSMUST00000021329	ENSMUSP00000021329
known	HIATL1	hippocampus abundant transcript-like 1	CL732Contig3	ENSFCAG00000010215	ENSFCAT00000010219	ENSFCAP00000009485	ENSCAFG00000002346	ENSCAFT00000003672	ENSCAFP00000003396	ENSG00000148110	ENST00000277183	ENSP00000277183	ENSMUSG00000038212	ENSMUST00000054730	ENSMUSP00000062566
known	FAM96B	family with sequence similarity 96, member B	CL13289Contig1	ENSFCAG00000012777	ENSFCAT00000012780	ENSFCAP00000011846	ENSCAFG00000020394	ENSCAFT00000032476	ENSCAFP00000030245	ENSG00000166595	ENST00000299761	ENSP00000299761	ENSMUSG00000031879	ENSMUST00000093234	ENSMUSP00000090921
known	TCAP	titin-cap (telethonin)	CL3543Contig2	ENSFCAG00000009900	ENSFCAT00000009903	ENSFCAP00000009186	ENSCAFG00000016374	ENSCAFT00000025961	ENSCAFP00000024102	ENSG00000173991	ENST00000309889	ENSP00000312624	ENSMUSG00000007877	ENSMUST00000008021	ENSMUSP00000008021
known	COPS7B	COP9 constitutive photomorphogenic homolog subunit 7B (Arabidopsis)	CL21137Contig2	ENSFCAG00000004705	ENSFCAT00000004706	ENSFCAP00000004348	ENSCAFG00000011118	ENSCAFT00000017690	ENSCAFP00000016377	ENSG00000144524	ENST00000373608	ENSP00000362710	ENSMUSG00000026240	ENSMUST00000027446	ENSMUSP00000027446
known	WARS	tryptophanyl-tRNA synthetase (EC:6.1.1.2); K01867 tryptophanyl-tRNA synthetase [EC:6.1.1.2]	CL58Contig5	ENSFCAG00000010002	ENSFCAT00000010005	ENSFCAP00000009287	ENSCAFG00000017906	ENSCAFT00000028424	ENSCAFP00000026434	ENSG00000140105	ENST00000392880	ENSP00000376618	ENSMUSG00000021266	ENSMUST00000109848	ENSMUSP00000105474
known	FUNDC1	FUN14 domain containing 1	CL9021Contig1	ENSFCAG00000005541	ENSFCAT00000005543	ENSFCAP00000005140	ENSCAFG00000014506	ENSCAFT00000036046	ENSCAFP00000031377	ENSG00000069509	ENST00000378045	ENSP00000367284	ENSMUSG00000025040	ENSMUST00000026016	ENSMUSP00000026016
known	ZNF7	zinc finger protein 7 ; K09228 KRAB domain-containing zinc finger protein	CL1126Contig8	ENSFCAG00000012559	ENSFCAT00000012562	ENSFCAP00000011653	ENSCAFG00000001674	ENSCAFT00000002622	ENSCAFP00000002435	ENSG00000147789	ENST00000325241	ENSP00000320627	ENSMUSG00000033669	ENSMUST00000023179	ENSMUSP00000023179
known	ENTPD1	ectonucleoside triphosphate diphosphohydrolase 1 (EC:3.6.1.5); K01510 apyrase [EC:3.6.1.5]	CL2866Contig1	ENSFCAG00000014012	ENSFCAT00000014016	ENSFCAP00000012994	ENSCAFG00000008433	ENSCAFT00000013396	ENSCAFP00000012396	ENSG00000138185	ENST00000371205	ENSP00000360248	ENSMUSG00000048120	ENSMUST00000112231	ENSMUSP00000107850
known	NNMT	nicotinamide N-methyltransferase (EC:2.1.1.1); K00541 nicotinamide N-methyltransferase [EC:2.1.1.1]	CL17306Contig1	ENSFCAG00000000990	ENSFCAT00000000987	ENSFCAP00000000920	ENSCAFG00000013523	ENSCAFT00000021454	ENSCAFP00000019922	ENSG00000166741	ENST00000299964	ENSP00000299964	ENSMUSG00000032271	ENSMUST00000034808	ENSMUSP00000034808
known	NULL	NULL	CL4932Contig1	ENSFCAG00000015360	ENSFCAT00000015364	ENSFCAP00000014244	ENSCAFG00000020083	ENSCAFT00000031965	ENSCAFP00000029763	ENSG00000168925	ENST00000361017	ENSP00000354294	ENSMUSG00000031957	ENSMUST00000034435	ENSMUSP00000034435
known	SDC2	syndecan 2 ; K06257 syndecan	CL75Contig18	ENSFCAG00000014598	ENSFCAT00000014600	ENSFCAP00000013538	ENSCAFG00000009474	ENSCAFT00000015057	ENSCAFP00000013931	ENSG00000169439	ENST00000302190	ENSP00000307046	ENSMUSG00000022261	ENSMUST00000022871	ENSMUSP00000022871
known	NULL	NULL	CL11546Contig1	ENSFCAG00000014186	ENSFCAT00000014188	ENSFCAP00000013158	ENSCAFG00000000837	ENSCAFT00000001311	ENSCAFP00000001203	ENSG00000184374	ENST00000332843	ENSP00000332723	ENSMUSG00000038591	ENSMUST00000036737	ENSMUSP00000037867
known	JTB	jumping translocation breakpoint	CL3002Contig7	ENSFCAG00000012590	ENSFCAT00000012593	ENSFCAP00000011679	ENSCAFG00000017393	ENSCAFT00000027551	ENSCAFP00000025623	ENSG00000143543	ENST00000271843	ENSP00000271843	ENSMUSG00000027937	ENSMUST00000029546	ENSMUSP00000029546
known	HPD	4-hydroxyphenylpyruvate dioxygenase (EC:1.13.11.27); K00457 4-hydroxyphenylpyruvate dioxygenase [EC:1.13.11.27]	CL1789Contig2	ENSFCAG00000012105	ENSFCAT00000012108	ENSFCAP00000011231	ENSCAFG00000008093	ENSCAFT00000012931	ENSCAFP00000011968	ENSG00000158104	ENST00000289004	ENSP00000289004	ENSMUSG00000029445	ENSMUST00000031398	ENSMUSP00000031398
known	CHMP5	chromatin modifying protein 5	CL5052Contig2	ENSFCAG00000007904	ENSFCAT00000007906	ENSFCAP00000007320	ENSCAFG00000001846	ENSCAFT00000002911	ENSCAFP00000002699	ENSG00000086065	ENST00000223500	ENSP00000223500	ENSMUSG00000028419	ENSMUST00000030128	ENSMUSP00000030128
known	MRPS33	mitochondrial ribosomal protein S33	CL7930Contig2	ENSFCAG00000014687	ENSFCAT00000014690	ENSFCAP00000013623	ENSCAFG00000009250	ENSCAFT00000014692	ENSCAFP00000013588	ENSG00000090263	ENST00000324787	ENSP00000320567	ENSMUSG00000029918	ENSMUST00000031978	ENSMUSP00000031978
known	RAB6B	RAB6B, member RAS oncogene family ; K07894 Ras-related protein Rab-6B	adrenal_long_000000762568O19@F.bu	ENSFCAG00000009596	ENSFCAT00000009597	ENSFCAP00000008899	ENSCAFG00000006642	ENSCAFT00000010712	ENSCAFP00000009933	ENSG00000154917	ENST00000285208	ENSP00000285208	ENSMUSG00000032549	ENSMUST00000035155	ENSMUSP00000035155
known	TAGLN	transgelin	CL2520Contig3	ENSFCAG00000013580	ENSFCAT00000013584	ENSFCAP00000012591	ENSCAFG00000013162	ENSCAFT00000020900	ENSCAFP00000019405	ENSG00000149591	ENST00000392951	ENSP00000376678	ENSMUSG00000032085	ENSMUST00000034590	ENSMUSP00000034590
known	RALA	v-ral simian leukemia viral oncogene homolog A (ras related) ; K07834 Ras-related protein Ral-A	CL1511Contig2	ENSFCAG00000010254	ENSFCAT00000010257	ENSFCAP00000009519	ENSCAFG00000003567	ENSCAFT00000005732	ENSCAFP00000005306	ENSG00000006451	ENST00000005257	ENSP00000005257	ENSMUSG00000008859	ENSMUST00000009003	ENSMUSP00000009003
known	NULL	NULL	CL4197Contig1	ENSFCAG00000007568	ENSFCAT00000007570	ENSFCAP00000007008	ENSCAFG00000013769	ENSCAFT00000021874	ENSCAFP00000020318	ENSG00000137767	ENST00000260324	ENSP00000260324	ENSMUSG00000005803	ENSMUST00000110506	ENSMUSP00000106133
known	SUPT4H1	suppressor of Ty 4 homolog 1 (S. cerevisiae)	CL6709Contig2	ENSFCAG00000018732	ENSFCAT00000018646	ENSFCAP00000015303	ENSCAFG00000017524	ENSCAFT00000027758	ENSCAFP00000025808	ENSG00000213246	ENST00000225504	ENSP00000225504	ENSMUSG00000020485	ENSMUST00000093955	ENSMUSP00000091487
known	MORN4	MORN repeat containing 4	neobrain_std_000000606823I11@F.bu	ENSFCAG00000013430	ENSFCAT00000013434	ENSFCAP00000012457	ENSCAFG00000009218	ENSCAFT00000014649	ENSCAFP00000013549	ENSG00000171160	ENST00000335628	ENSP00000335498	ENSMUSG00000049670	ENSMUST00000084339	ENSMUSP00000081367
known	CYR61	cysteine-rich, angiogenic inducer, 61 ; K06829 cysteine rich protein 61	CL1354Contig3	ENSFCAG00000007369	ENSFCAT00000007371	ENSFCAP00000006836	ENSCAFG00000020276	ENSCAFT00000032294	ENSCAFP00000030073	ENSG00000142871	ENST00000360431	ENSP00000353612	ENSMUSG00000028195	ENSMUST00000029846	ENSMUSP00000029846
known	NULL	NULL	CL3749Contig3	ENSFCAG00000010921	ENSFCAT00000010925	ENSFCAP00000010146	ENSCAFG00000017478	ENSCAFT00000027700	ENSCAFP00000025761	ENSG00000165533	ENST00000338104	ENSP00000337653	ENSMUSG00000021013	ENSMUST00000085109	ENSMUSP00000082190
known	ISCA1	iron-sulfur cluster assembly 1 homolog (S. cerevisiae)	CL2226Contig1	ENSFCAG00000003489	ENSFCAT00000003490	ENSFCAP00000003219	ENSCAFG00000001336	ENSCAFT00000002075	ENSCAFP00000001921	ENSG00000135070	ENST00000375991	ENSP00000365159	ENSMUSG00000044792	ENSMUST00000057115	ENSMUSP00000054858
known	PAPSS2	3'-phosphoadenosine 5'-phosphosulfate synthase 2 (EC:2.7.1.25 2.7.7.4); K00860 adenylylsulfate kinase [EC:2.7.1.25]; K00958 sulfate adenylyltransferase [EC:2.7.7.4]	CL606Contig8	ENSFCAG00000013165	ENSFCAT00000013169	ENSFCAP00000012208	ENSCAFG00000015654	ENSCAFT00000035245	ENSCAFP00000030482	ENSG00000198682	ENST00000371981	ENSP00000361049	ENSMUSG00000024899	ENSMUST00000025833	ENSMUSP00000025833
known	GINS1	GINS complex subunit 1 (Psf1 homolog) ; K10732 GINS complex subunit 1	CL972Contig7	ENSFCAG00000000218	ENSFCAT00000000220	ENSFCAP00000000204	ENSCAFG00000018056	ENSCAFT00000028687	ENSCAFP00000026683	ENSG00000101003	ENST00000262460	ENSP00000262460	ENSMUSG00000027454	ENSMUST00000028948	ENSMUSP00000028948
known	MAL	mal, T-cell differentiation protein	CL13991Contig1	ENSFCAG00000009357	ENSFCAT00000009359	ENSFCAP00000008678	ENSCAFG00000007047	ENSCAFT00000011303	ENSCAFP00000010473	ENSG00000172005	ENST00000309988	ENSP00000310880	ENSMUSG00000027375	ENSMUST00000028854	ENSMUSP00000028854
known	RPL8	ribosomal protein L8 ; K02938 large subunit ribosomal protein L8e	CL3879Contig1	ENSFCAG00000013728	ENSFCAT00000013732	ENSFCAP00000012734	ENSCAFG00000001677	ENSCAFT00000002627	ENSCAFP00000002440	ENSG00000161016	ENST00000262584	ENSP00000262584	ENSMUSG00000003970	ENSMUST00000004072	ENSMUSP00000004072
known	GTF2A2	general transcription factor IIA, 2, 12kDa ; K03123 transcription initiation factor TFIIA small subunit	CL23148Contig1	ENSFCAG00000012914	ENSFCAT00000012917	ENSFCAP00000011975	ENSCAFG00000016665	ENSCAFT00000026391	ENSCAFP00000024508	ENSG00000140307	ENST00000396061	ENSP00000379373	ENSMUSG00000033543	ENSMUST00000113608	ENSMUSP00000109238
known	MOBKL2B	MOB1, Mps One Binder kinase activator-like 2B (yeast)	CL6335Contig3	ENSFCAG00000012089	ENSFCAT00000012091	ENSFCAP00000011215	ENSCAFG00000001715	ENSCAFT00000002680	ENSCAFP00000002488	ENSG00000120162	ENST00000262244	ENSP00000262244	ENSMUSG00000073910	ENSMUST00000102975	ENSMUSP00000100040
known	QDPR	quinoid dihydropteridine reductase (EC:1.5.1.34); K00357 dihydropteridine reductase [EC:1.5.1.34]	heart_std_000004629473M07@F.bu	ENSFCAG00000002832	ENSFCAT00000002832	ENSFCAP00000002606	ENSCAFG00000015113	ENSCAFT00000023993	ENSCAFP00000022275	ENSG00000151552	ENST00000281243	ENSP00000281243	ENSMUSG00000015806	ENSMUST00000015950	ENSMUSP00000015950
known	SNAI1	snail homolog 1 (Drosophila) ; K05707 snail 1	CL11892Contig2	ENSFCAG00000010558	ENSFCAT00000010561	ENSFCAP00000009802	ENSCAFG00000011499	ENSCAFT00000018234	ENSCAFP00000016886	ENSG00000124216	ENST00000244050	ENSP00000244050	ENSMUSG00000042821	ENSMUST00000052631	ENSMUSP00000050581
known	FAM104A	family with sequence similarity 104, member A	CL3150Contig3	ENSFCAG00000004739	ENSFCAT00000004738	ENSFCAP00000004378	ENSCAFG00000004504	ENSCAFT00000007255	ENSCAFP00000006720	ENSG00000133193	ENST00000255557	ENSP00000255557	ENSMUSG00000041629	ENSMUST00000042319	ENSMUSP00000047824
known	RPS6	ribosomal protein S6 ; K02991 small subunit ribosomal protein S6e	CL1871Contig6	ENSFCAG00000002541	ENSFCAT00000002541	ENSFCAP00000002340	ENSCAFG00000001615	ENSCAFT00000002536	ENSCAFP00000002355	ENSG00000137154	ENST00000380394	ENSP00000369757	ENSMUSG00000028495	ENSMUST00000102814	ENSMUSP00000099878
known	BCS1L	BCS1-like (yeast) ; K08900 mitochondrial chaperone BCS1	CL5249Contig2	ENSFCAG00000004154	ENSFCAT00000004155	ENSFCAP00000003827	ENSCAFG00000014876	ENSCAFT00000023625	ENSCAFP00000021936	ENSG00000074582	ENST00000392110	ENSP00000375958	ENSMUSG00000026172	ENSMUST00000113733	ENSMUSP00000109362
known	FAM58A	family with sequence similarity 58, member A	CL8115Contig1	ENSFCAG00000004033	ENSFCAT00000004034	ENSFCAP00000003723	ENSCAFG00000019239	ENSCAFT00000030537	ENSCAFP00000028374	ENSG00000147382	ENST00000276345	ENSP00000276345	ENSMUSG00000049489	ENSMUST00000059468	ENSMUSP00000050658
known	IGFBP6	insulin-like growth factor binding protein 6	brain_std_000000697805H19@R.gu	ENSFCAG00000000306	ENSFCAT00000000306	ENSFCAP00000000282	ENSCAFG00000007097	ENSCAFT00000011369	ENSCAFP00000010531	ENSG00000167779	ENST00000301464	ENSP00000301464	ENSMUSG00000023046	ENSMUST00000023807	ENSMUSP00000023807
known	NULL	NULL	CL2600Contig2	ENSFCAG00000014131	ENSFCAT00000014134	ENSFCAP00000013105	ENSCAFG00000016638	ENSCAFT00000026359	ENSCAFP00000024481	ENSG00000048140	ENST00000310032	ENSP00000309036	ENSMUSG00000025875	ENSMUST00000099503	ENSMUSP00000097102
known	POLR2C	polymerase (RNA) II (DNA directed) polypeptide C, 33kDa (EC:2.7.7.6); K03011 DNA-directed RNA polymerase II subunit C	CL1582Contig2	ENSFCAG00000004697	ENSFCAT00000004698	ENSFCAP00000004340	ENSCAFG00000008720	ENSCAFT00000013863	ENSCAFP00000012825	ENSG00000102978	ENST00000219252	ENSP00000219252	ENSMUSG00000031783	ENSMUST00000109521	ENSMUSP00000105147
known	ISCU	iron-sulfur cluster scaffold homolog (E. coli)	CL4367Contig4	ENSFCAG00000014044	ENSFCAT00000014047	ENSFCAP00000013024	ENSCAFG00000011324	ENSCAFT00000018004	ENSCAFP00000016673	ENSG00000136003	ENST00000311893	ENSP00000310623	ENSMUSG00000025825	ENSMUST00000026937	ENSMUSP00000026937
known	CTSL1	cathepsin L1 (EC:3.4.22.15); K01365 cathepsin L [EC:3.4.22.15]	CL693Contig2	ENSFCAG00000002162	ENSFCAT00000002163	ENSFCAP00000002000	ENSCAFG00000001149	ENSCAFT00000001770	ENSCAFP00000001630	ENSG00000135047	ENST00000340342	ENSP00000365061	ENSMUSG00000021477	ENSMUST00000021933	ENSMUSP00000021933
known	TMEM147	transmembrane protein 147	CL14705Contig1	ENSFCAG00000006373	ENSFCAT00000006374	ENSFCAP00000005924	ENSCAFG00000006960	ENSCAFT00000011172	ENSCAFP00000010348	ENSG00000105677	ENST00000222284	ENSP00000222284	ENSMUSG00000006315	ENSMUST00000006478	ENSMUSP00000006478
known	ZNF772	zinc finger protein 772 ; K09228 KRAB domain-containing zinc finger protein	CL4072Contig1	ENSFCAG00000019345	ENSFCAT00000018308	ENSFCAP00000016321	ENSCAFG00000002412	ENSCAFT00000003792	ENSCAFP00000003506	ENSG00000197128	ENST00000343280	ENSP00000341165	ENSMUSG00000044676	ENSMUST00000058804	ENSMUSP00000062474
known	PCP2	Purkinje cell protein 2	CL24036Contig1	ENSFCAG00000001595	ENSFCAT00000001595	ENSFCAP00000001479	ENSCAFG00000018302	ENSCAFT00000029076	ENSCAFP00000027036	ENSG00000174788	ENST00000311069	ENSP00000310585	ENSMUSG00000004630	ENSMUST00000111056	ENSMUSP00000106685
known	MYL3	myosin, light chain 3, alkali; ventricular, skeletal, slow ; K05738 myosin light chain 1/3/4/6, alkali	CL6527Contig1	ENSFCAG00000015472	ENSFCAT00000015476	ENSFCAP00000014346	ENSCAFG00000013618	ENSCAFT00000021582	ENSCAFP00000020040	ENSG00000160808	ENST00000395869	ENSP00000379210	ENSMUSG00000059741	ENSMUST00000079784	ENSMUSP00000078715
known	NFYB	nuclear transcription factor Y, beta ; K08065 nuclear transcription factor Y, beta	lungcell_long_000009696175I05@F.bu	ENSFCAG00000014083	ENSFCAT00000014087	ENSFCAP00000013061	ENSCAFG00000007495	ENSCAFT00000012000	ENSCAFP00000011126	ENSG00000120837	ENST00000240055	ENSP00000240055	ENSMUSG00000020248	ENSMUST00000105309	ENSMUSP00000100946
known	NULL	NULL	CL12336Contig1	ENSFCAG00000010587	ENSFCAT00000010590	ENSFCAP00000009830	ENSCAFG00000017977	ENSCAFT00000028552	ENSCAFP00000026558	ENSG00000178741	ENST00000322347	ENSP00000317780	ENSMUSG00000000088	ENSMUST00000000090	ENSMUSP00000000090
known	BCAT2	branched chain aminotransferase 2, mitochondrial (EC:2.6.1.42); K00826 branched-chain amino acid aminotransferase [EC:2.6.1.42]	CL3241Contig1	ENSFCAG00000007366	ENSFCAT00000007368	ENSFCAP00000006833	ENSCAFG00000003901	ENSCAFT00000006272	ENSCAFP00000005811	ENSG00000105552	ENST00000316273	ENSP00000322991	ENSMUSG00000030826	ENSMUST00000033098	ENSMUSP00000033098
known	PPP1R11	protein phosphatase 1, regulatory (inhibitor) subunit 11	CL1940Contig2	ENSFCAG00000013592	ENSFCAT00000013595	ENSFCAP00000012602	ENSCAFG00000012189	ENSCAFT00000019355	ENSCAFP00000017953	ENSG00000204619	ENST00000376772	ENSP00000365963	ENSMUSG00000036398	ENSMUST00000040402	ENSMUSP00000047202
known	FUSIP1	FUS interacting protein (serine/arginine-rich) 1	CL5393Contig3	ENSFCAG00000002888	ENSFCAT00000002888	ENSFCAP00000002659	ENSCAFG00000013066	ENSCAFT00000020719	ENSCAFP00000019234	ENSG00000188529	ENST00000343255	ENSP00000344149	ENSMUSG00000028676	ENSMUST00000105853	ENSMUSP00000101479
known	FOS	v-fos FBJ murine osteosarcoma viral oncogene homolog ; K04379 proto-oncogene protein c-fos	CL835Contig6	ENSFCAG00000001474	ENSFCAT00000001474	ENSFCAP00000001368	ENSCAFG00000017040	ENSCAFT00000026984	ENSCAFP00000025086	ENSG00000170345	ENST00000303562	ENSP00000306245	ENSMUSG00000021250	ENSMUST00000021674	ENSMUSP00000021674
known	EIF2B2	eukaryotic translation initiation factor 2B, subunit 2 beta, 39kDa ; K03754 translation initiation factor eIF-2B beta subunit	CL10430Contig1	ENSFCAG00000000757	ENSFCAT00000000757	ENSFCAP00000000703	ENSCAFG00000016998	ENSCAFT00000026929	ENSCAFP00000025032	ENSG00000119718	ENST00000266126	ENSP00000266126	ENSMUSG00000004788	ENSMUST00000004910	ENSMUSP00000004910
known	RASSF4	Ras association (RalGDS/AF-6) domain family member 4 ; K09853 Ras association domain-containing protein 4	CL2678Contig2	ENSFCAG00000003482	ENSFCAT00000003485	ENSFCAP00000003215	ENSCAFG00000007010	ENSCAFT00000011234	ENSCAFP00000010409	ENSG00000107551	ENST00000374411	ENSP00000363532	ENSMUSG00000042129	ENSMUST00000035842	ENSMUSP00000048267
known	MRPL15	mitochondrial ribosomal protein L15	CL1638Contig7	ENSFCAG00000001616	ENSFCAT00000001616	ENSFCAP00000001499	ENSCAFG00000006988	ENSCAFT00000003566	ENSCAFP00000003302	ENSG00000137547	ENST00000260102	ENSP00000260102	ENSMUSG00000033845	ENSMUST00000115538	ENSMUSP00000111200
known	MTP18	mitochondrial protein 18 kDa	CL4621Contig3	ENSFCAG00000013157	ENSFCAT00000013161	ENSFCAP00000012201	ENSCAFG00000012742	ENSCAFT00000020201	ENSCAFP00000018739	ENSG00000100010	ENST00000266263	ENSP00000266263	ENSMUSG00000004748	ENSMUST00000004868	ENSMUSP00000004868
known	CETN2	centrin, EF-hand protein, 2 ; K10840 centrin-2	CL7165Contig1	ENSFCAG00000004901	ENSFCAT00000004905	ENSFCAP00000004534	ENSCAFG00000019170	ENSCAFT00000030433	ENSCAFP00000028275	ENSG00000147400	ENST00000370277	ENSP00000359300	ENSMUSG00000031347	ENSMUST00000114551	ENSMUSP00000110198
known	NULL	NULL	CL12913Contig1	ENSFCAG00000005499	ENSFCAT00000005501	ENSFCAP00000005102	ENSCAFG00000023031	ENSCAFT00000001199	ENSCAFP00000001098	ENSG00000112530	ENST00000366888	ENSP00000355854	ENSMUSG00000037196	ENSMUST00000041463	ENSMUSP00000044376
known	RAB2B	RAB2B, member RAS oncogene family ; K07878 Ras-related protein Rab-2B	CL3419Contig7	ENSFCAG00000007745	ENSFCAT00000007747	ENSFCAP00000007172	ENSCAFG00000005641	ENSCAFT00000009082	ENSCAFP00000008424	ENSG00000129472	ENST00000304034	ENSP00000302005	ENSMUSG00000022159	ENSMUST00000022765	ENSMUSP00000022765
known	RAB21	RAB21, member RAS oncogene family ; K07890 Ras-related protein Rab-21	CL2041Contig1	ENSFCAG00000013703	ENSFCAT00000013707	ENSFCAP00000012710	ENSCAFG00000000458	ENSCAFT00000038239	ENSCAFP00000033927	ENSG00000080371	ENST00000261263	ENSP00000261263	ENSMUSG00000020132	ENSMUST00000020343	ENSMUSP00000020343
known	NSMCE1	non-SMC element 1 homolog (S. cerevisiae)	CL5541Contig1	ENSFCAG00000007733	ENSFCAT00000007735	ENSFCAP00000007160	ENSCAFG00000017462	ENSCAFT00000035447	ENSCAFP00000030709	ENSG00000169189	ENST00000361439	ENSP00000355077	ENSMUSG00000030750	ENSMUST00000033006	ENSMUSP00000033006
known	NMNAT1	nicotinamide nucleotide adenylyltransferase 1 (EC:2.7.7.1); K00952 nicotinamide-nucleotide adenylyltransferase [EC:2.7.7.1]	CL8781Contig3	ENSFCAG00000003696	ENSFCAT00000003697	ENSFCAP00000003406	ENSCAFG00000019750	ENSCAFT00000031407	ENSCAFP00000029234	ENSG00000173614	ENST00000377205	ENSP00000366410	ENSMUSG00000028992	ENSMUST00000105693	ENSMUSP00000101318
known	NULL	NULL	CL106Contig20	ENSFCAG00000012390	ENSFCAT00000012392	ENSFCAP00000011492	ENSCAFG00000019212	ENSCAFT00000030498	ENSCAFP00000028338	ENSG00000103423	ENST00000262375	ENSP00000262375	ENSMUSG00000004069	ENSMUST00000060067	ENSMUSP00000053842
known	FUSIP1	FUS interacting protein (serine/arginine-rich) 1	CL2749Contig1	ENSFCAG00000002888	ENSFCAT00000002888	ENSFCAP00000002659	ENSCAFG00000013066	ENSCAFT00000020719	ENSCAFP00000019234	ENSG00000188529	ENST00000343255	ENSP00000344149	ENSMUSG00000028676	ENSMUST00000105853	ENSMUSP00000101479
known	NUDT16L1	nudix (nucleoside diphosphate linked moiety X)-type motif 16-like 1	CL16733Contig1	ENSFCAG00000004563	ENSFCAT00000004564	ENSFCAP00000004215	ENSCAFG00000019196	ENSCAFT00000030473	ENSCAFP00000028313	ENSG00000168101	ENST00000304301	ENSP00000306670	ENSMUSG00000022516	ENSMUST00000050881	ENSMUSP00000054201
known	HPCAL4	hippocalcin like 4	CL4723Contig1	ENSFCAG00000013576	ENSFCAT00000013579	ENSFCAP00000012586	ENSCAFG00000003062	ENSCAFT00000004920	ENSCAFP00000004559	ENSG00000116983	ENST00000372844	ENSP00000361935	ENSMUSG00000046093	ENSMUST00000059667	ENSMUSP00000051487
known	MCEE	methylmalonyl CoA epimerase (EC:5.1.99.1); K05606 methylmalonyl-CoA epimerase [EC:5.1.99.1]	CL732Contig6	ENSFCAG00000005497	ENSFCAT00000005499	ENSFCAP00000005100	ENSCAFG00000010361	ENSCAFT00000016473	ENSCAFP00000015240	ENSG00000124370	ENST00000244217	ENSP00000244217	ENSMUSG00000033429	ENSMUST00000037205	ENSMUSP00000047855
known	NULL	NULL	CL11278Contig1	ENSFCAG00000016237	ENSFCAT00000016241	ENSFCAP00000015091	ENSCAFG00000007785	ENSCAFT00000012424	ENSCAFP00000011513	ENSG00000170545	ENST00000380103	ENSP00000369446	ENSMUSG00000053559	ENSMUST00000066068	ENSMUSP00000066137
known	USP24	ubiquitin specific peptidase 24 (EC:3.1.2.15)	CL286Contig4	ENSFCAG00000008817	ENSFCAT00000008819	ENSFCAP00000008172	ENSCAFG00000018977	ENSCAFT00000030140	ENSCAFP00000028007	ENSG00000162402	ENST00000294383	ENSP00000294383	ENSMUSG00000028514	ENSMUST00000094933	ENSMUSP00000092538
known	IDH3B	isocitrate dehydrogenase 3 (NAD+) beta (EC:1.1.1.41); K00030 isocitrate dehydrogenase (NAD+) [EC:1.1.1.41]	CL1746Contig2	ENSFCAG00000014452	ENSFCAT00000014456	ENSFCAP00000013405	ENSCAFG00000006639	ENSCAFT00000010702	ENSCAFP00000009923	ENSG00000101365	ENST00000380843	ENSP00000370223	ENSMUSG00000027406	ENSMUST00000028892	ENSMUSP00000028892
known	OPN3	opsin 3 ; K04256 opsin 3 (encephalopsin, panopsin)	CL4935Contig1	ENSFCAG00000013336	ENSFCAT00000013340	ENSFCAP00000012367	ENSCAFG00000015729	ENSCAFT00000024909	ENSCAFP00000023112	ENSG00000054277	ENST00000366554	ENSP00000355512	ENSMUSG00000026525	ENSMUST00000027809	ENSMUSP00000027809
known	CASQ2	calsequestrin 2 (cardiac muscle)	CL7613Contig1	ENSFCAG00000010496	ENSFCAT00000010499	ENSFCAP00000009744	ENSCAFG00000009765	ENSCAFT00000015508	ENSCAFP00000014348	ENSG00000118729	ENST00000261448	ENSP00000261448	ENSMUSG00000027861	ENSMUST00000029454	ENSMUSP00000029454
known	NULL	NULL	CL1329Contig5	ENSFCAG00000004682	ENSFCAT00000004683	ENSFCAP00000004325	ENSCAFG00000001056	ENSCAFT00000001622	ENSCAFP00000001494	ENSG00000104549	ENST00000265896	ENSP00000265896	ENSMUSG00000022351	ENSMUST00000022977	ENSMUSP00000022977
known	NULL	NULL	CL3545Contig1	ENSFCAG00000000598	ENSFCAT00000000598	ENSFCAP00000000556	ENSCAFG00000008203	ENSCAFT00000013058	ENSCAFP00000012081	ENSG00000188735	ENST00000342607	ENSP00000345152	ENSMUSG00000054434	ENSMUST00000067505	ENSMUSP00000068551
known	HDAC1	histone deacetylase 1 (EC:3.5.1.98); K06067 histone deacetylase 1/2 [EC:3.5.1.98]	CL2113Contig1	ENSFCAG00000006904	ENSFCAT00000006905	ENSFCAP00000006409	ENSCAFG00000010597	ENSCAFT00000016879	ENSCAFP00000015619	ENSG00000116478	ENST00000373548	ENSP00000362649	ENSMUSG00000028800	ENSMUST00000102597	ENSMUSP00000099657
known	NGEF	neuronal guanine nucleotide exchange factor ; K07525 neuronal guanine nucleotide exchange factor	CL5906Contig4	ENSFCAG00000011319	ENSFCAT00000011322	ENSFCAP00000010517	ENSCAFG00000011587	ENSCAFT00000018398	ENSCAFP00000017041	ENSG00000066248	ENST00000264051	ENSP00000264051	ENSMUSG00000026259	ENSMUST00000068681	ENSMUSP00000066894
known	ABHD14B	abhydrolase domain containing 14B (EC:3.-.-.-)	CL9023Contig2	ENSFCAG00000009149	ENSFCAT00000009151	ENSFCAP00000008483	ENSCAFG00000009945	ENSCAFT00000015816	ENSCAFP00000014638	ENSG00000114779	ENST00000361143	ENSP00000354841	ENSMUSG00000042073	ENSMUST00000048527	ENSMUSP00000038755
known	RAB3B	RAB3B, member RAS oncogene family ; K06108 Ras-related protein Rab-3B	CL11583Contig3	ENSFCAG00000002193	ENSFCAT00000002193	ENSFCAP00000002023	ENSCAFG00000003790	ENSCAFT00000039721	ENSCAFP00000035608	ENSG00000169213	ENST00000371655	ENSP00000360718	ENSMUSG00000003411	ENSMUST00000003502	ENSMUSP00000003502
known	DR1	down-regulator of transcription 1, TBP-binding (negative cofactor 2)	CL300Contig9	ENSFCAG00000012458	ENSFCAT00000012461	ENSFCAP00000011556	ENSCAFG00000020141	ENSCAFT00000032065	ENSCAFP00000029860	ENSG00000117505	ENST00000370267	ENSP00000359290	ENSMUSG00000029265	ENSMUST00000031190	ENSMUSP00000031190
known	GGH	gamma-glutamyl hydrolase (conjugase, folylpolygammaglutamyl hydrolase) (EC:3.4.19.9); K01307 gamma-glutamyl hydrolase [EC:3.4.19.9]	CL1793Contig2	ENSFCAG00000012709	ENSFCAT00000012712	ENSFCAP00000011784	ENSCAFG00000007203	ENSCAFT00000011551	ENSCAFP00000010704	ENSG00000137563	ENST00000260118	ENSP00000260118	ENSMUSG00000073987	ENSMUST00000098242	ENSMUSP00000095843
known	HPN	hepsin (EC:3.4.21.106); K08665 hepsin (transmembrane protease, serine 1) [EC:3.4.21.-]	CL5056Contig2	ENSFCAG00000008882	ENSFCAT00000008883	ENSFCAP00000008232	ENSCAFG00000007126	ENSCAFT00000011425	ENSCAFP00000010586	ENSG00000105707	ENST00000262626	ENSP00000262626	ENSMUSG00000001249	ENSMUST00000108102	ENSMUSP00000103737
known	TP53	tumor protein p53 ; K04451 tumor protein p53	CL7950Contig3	ENSFCAG00000009623	ENSFCAT00000009625	ENSFCAP00000008925	ENSCAFG00000016714	ENSCAFT00000026465	ENSCAFP00000024579	ENSG00000141510	ENST00000269305	ENSP00000269305	ENSMUSG00000059552	ENSMUST00000108658	ENSMUSP00000104298
known	MRPS16	mitochondrial ribosomal protein S16	adrenal_long_000048592441E10@F.bu	ENSFCAG00000019251	ENSFCAT00000018205	ENSFCAP00000015970	ENSCAFG00000008928	ENSCAFT00000014176	ENSCAFP00000034764	ENSG00000182180	ENST00000372945	ENSP00000362036	ENSMUSG00000049960	ENSMUST00000061444	ENSMUSP00000055619
known	MRFAP1	Mof4 family associated protein 1	CL252Contig2	ENSFCAG00000010023	ENSFCAT00000010025	ENSFCAP00000009304	ENSCAFG00000023508	ENSCAFT00000036169	ENSCAFP00000031516	ENSG00000179010	ENST00000382581	ENSP00000372024	ENSMUSG00000055302	ENSMUST00000068795	ENSMUSP00000067135
known	HES6	hairy and enhancer of split 6 (Drosophila) ; K09087 hairy and enhancer of split 2/6/7	CL15148Contig2	ENSFCAG00000001848	ENSFCAT00000001848	ENSFCAP00000001711	ENSCAFG00000012428	ENSCAFT00000019722	ENSCAFP00000018292	ENSG00000144485	ENST00000272937	ENSP00000272937	ENSMUSG00000067071	ENSMUST00000086851	ENSMUSP00000084062
known	RASSF5	Ras association (RalGDS/AF-6) domain family member 5 ; K08015 Ras association domain-containing protein 5	CL4210Contig6	ENSFCAG00000013783	ENSFCAT00000013788	ENSFCAP00000012782	ENSCAFG00000010252	ENSCAFT00000016265	ENSCAFP00000015045	ENSG00000136653	ENST00000355294	ENSP00000347443	ENSMUSG00000026430	ENSMUST00000027688	ENSMUSP00000027688
known	FBLN5	fibulin 5	CL672Contig7	ENSFCAG00000011801	ENSFCAT00000011804	ENSFCAP00000010954	ENSCAFG00000010853	ENSCAFT00000017276	ENSCAFP00000015987	ENSG00000140092	ENST00000342058	ENSP00000345008	ENSMUSG00000021186	ENSMUST00000021603	ENSMUSP00000021603
known	PFDN2	prefoldin subunit 2 ; K09549 prefoldin subunit 2	neobrain_std_000000717823N12@R.gu	ENSFCAG00000012310	ENSFCAT00000012313	ENSFCAP00000011423	ENSCAFG00000012733	ENSCAFT00000020181	ENSCAFP00000018719	ENSG00000143256	ENST00000368010	ENSP00000356989	ENSMUSG00000006412	ENSMUST00000006579	ENSMUSP00000006579
known	GK2	glycerol kinase 2 (EC:2.7.1.30); K00864 glycerol kinase [EC:2.7.1.30]	CL1359Contig1	ENSFCAG00000004264	ENSFCAT00000004266	ENSFCAP00000003932	ENSCAFG00000013713	ENSCAFT00000021774	ENSCAFP00000020225	ENSG00000196475	ENST00000358842	ENSP00000351706	ENSMUSG00000025059	ENSMUST00000069684	ENSMUSP00000064792
known	CCNY	cyclin Y	CL375Contig13	ENSFCAG00000006446	ENSFCAT00000006448	ENSFCAP00000005992	ENSCAFG00000003678	ENSCAFT00000005914	ENSCAFP00000005478	ENSG00000108100	ENST00000374704	ENSP00000363836	ENSMUSG00000024286	ENSMUST00000053917	ENSMUSP00000050001
known	KCNE3	potassium voltage-gated channel, Isk-related family, member 3 ; K04897 potassium voltage-gated channel, Isk-related subfamily E, member 3	CL22276Contig1	ENSFCAG00000007946	ENSFCAT00000007947	ENSFCAP00000007361	ENSCAFG00000005490	ENSCAFT00000008841	ENSCAFP00000008201	ENSG00000175538	ENST00000310128	ENSP00000310557	ENSMUSG00000035165	ENSMUST00000049333	ENSMUSP00000039353
known	BAG2	BCL2-associated athanogene 2 ; K09556 BCL2-associated athanogene 2	CL6116Contig5	ENSFCAG00000011702	ENSFCAT00000011705	ENSFCAP00000010860	ENSCAFG00000002457	ENSCAFT00000003873	ENSCAFP00000003582	ENSG00000112208	ENST00000370693	ENSP00000359727	ENSMUSG00000042215	ENSMUST00000044691	ENSMUSP00000042009
known	CDKN2D	cyclin-dependent kinase inhibitor 2D (p19, inhibits CDK4) ; K06623 cyclin-dependent kinase inhibitor 2D	CL9762Contig2	ENSFCAG00000004257	ENSFCAT00000004258	ENSFCAP00000003924	ENSCAFG00000017760	ENSCAFT00000028165	ENSCAFP00000026196	ENSG00000129355	ENST00000335766	ENSP00000337056	ENSMUSG00000066860	ENSMUST00000086374	ENSMUSP00000083561
known	EIF2AK1	eukaryotic translation initiation factor 2-alpha kinase 1 (EC:2.7.11.1); K08860 eukaryotic translation initiation factor 2-alpha kinase [EC:2.7.11.1]	CL1404Contig1	ENSFCAG00000008465	ENSFCAT00000008469	ENSFCAP00000007850	ENSCAFG00000015665	ENSCAFT00000024820	ENSCAFP00000023026	ENSG00000086232	ENST00000199389	ENSP00000199389	ENSMUSG00000029613	ENSMUST00000100487	ENSMUSP00000098056
known	NULL	NULL	CL3898Contig4	ENSFCAG00000014774	ENSFCAT00000014780	ENSFCAP00000013705	ENSCAFG00000015594	ENSCAFT00000024759	ENSCAFP00000022968	ENSG00000162231	ENST00000294172	ENSP00000294172	ENSMUSG00000010097	ENSMUST00000010241	ENSMUSP00000010241
known	HIST4H4	histone cluster 4, H4 ; K11254 histone H4	CL23201Contig1	ENSFCAG00000005969	ENSFCAT00000005971	ENSFCAP00000005545	ENSCAFG00000024898	ENSCAFT00000038497	ENSCAFP00000034229	ENSG00000182217	ENST00000392932	ENSP00000376663	ENSMUSG00000068851	ENSMUST00000090778	ENSMUSP00000088283
known	TFPI2	tissue factor pathway inhibitor 2	CL633Contig4	ENSFCAG00000006738	ENSFCAT00000006740	ENSFCAP00000006262	ENSCAFG00000002040	ENSCAFT00000023103	ENSCAFP00000021450	ENSG00000105825	ENST00000222543	ENSP00000222543	ENSMUSG00000029664	ENSMUST00000031674	ENSMUSP00000031674
known	CYB5B	cytochrome b5 type B (outer mitochondrial membrane)	kidneycell_long_000000682771D08@F.bu	ENSFCAG00000011467	ENSFCAT00000011470	ENSFCAP00000010653	ENSCAFG00000020262	ENSCAFT00000032276	ENSCAFP00000030058	ENSG00000103018	ENST00000307892	ENSP00000308430	ENSMUSG00000031924	ENSMUST00000034400	ENSMUSP00000034400
known	ELAVL2	ELAV (embryonic lethal, abnormal vision, Drosophila)-like 2 (Hu antigen B)	CL11907Contig1	ENSFCAG00000011976	ENSFCAT00000011979	ENSFCAP00000011111	ENSCAFG00000001688	ENSCAFT00000002646	ENSCAFP00000002458	ENSG00000107105	ENST00000359598	ENSP00000352612	ENSMUSG00000008489	ENSMUST00000107124	ENSMUSP00000102741
known	NULL	NULL	CL3151Contig1	ENSFCAG00000011364	ENSFCAT00000011367	ENSFCAP00000010559	ENSCAFG00000015746	ENSCAFT00000024944	ENSCAFP00000023145	ENSG00000136240	ENST00000258739	ENSP00000258739	ENSMUSG00000079111	ENSMUST00000110731	ENSMUSP00000106359
known	NULL	NULL	CL1874Contig28	ENSFCAG00000001374	ENSFCAT00000001374	ENSFCAP00000001278	ENSCAFG00000004793	ENSCAFT00000037348	ENSCAFP00000032837	ENSG00000093167	ENST00000336686	ENSP00000338727	ENSMUSG00000032497	ENSMUST00000098339	ENSMUSP00000095943
known	WDR45L	WDR45-like	CL524Contig6	ENSFCAG00000002317	ENSFCAT00000002317	ENSFCAP00000002139	ENSCAFG00000013002	ENSCAFT00000020648	ENSCAFP00000019165	ENSG00000141580	ENST00000392325	ENSP00000376139	ENSMUSG00000025173	ENSMUST00000026173	ENSMUSP00000026173
known	PIGF	phosphatidylinositol glycan anchor biosynthesis, class F ; K05287 phosphatidylinositol glycan, class F [EC:2.7.-.-]	CL813Contig11	ENSFCAG00000015609	ENSFCAT00000015613	ENSFCAP00000014474	ENSCAFG00000002632	ENSCAFT00000004138	ENSCAFP00000003825	ENSG00000151665	ENST00000281382	ENSP00000281382	ENSMUSG00000024145	ENSMUST00000024957	ENSMUSP00000024957
known	EIF2B3	eukaryotic translation initiation factor 2B, subunit 3 gamma, 58kDa; K03241 translation initiation factor eIF-2B gamma subunit	brain_std_000004596973K14@R.gu	ENSFCAG00000009972	ENSFCAT00000009975	ENSFCAP00000009257	ENSCAFG00000004681	ENSCAFT00000007533	ENSCAFP00000006975	ENSG00000070785	ENST00000360403	ENSP00000353575	ENSMUSG00000028683	ENSMUST00000106448	ENSMUSP00000102056
known	PTCD2	pentatricopeptide repeat domain 2	CL2606Contig2	ENSFCAG00000005453	ENSFCAT00000005456	ENSFCAP00000005057	ENSCAFG00000007982	ENSCAFT00000012743	ENSCAFP00000011801	ENSG00000049883	ENST00000380639	ENSP00000370013	ENSMUSG00000021650	ENSMUST00000022153	ENSMUSP00000022153
known	TXN	thioredoxin ; K03671 thioredoxin 1	CL15919Contig1	ENSFCAG00000004790	ENSFCAT00000004790	ENSFCAP00000004426	ENSCAFG00000002906	ENSCAFT00000004653	ENSCAFP00000004307	ENSG00000136810	ENST00000374517	ENSP00000363641	ENSMUSG00000028367	ENSMUST00000030051	ENSMUSP00000030051
known	WDR13	WD repeat domain 13	CL4400Contig2	ENSFCAG00000008539	ENSFCAT00000008541	ENSFCAP00000007917	ENSCAFG00000015491	ENSCAFT00000024571	ENSCAFP00000022809	ENSG00000101940	ENST00000376729	ENSP00000365919	ENSMUSG00000031166	ENSMUST00000115623	ENSMUSP00000111286
known	KDELR3	KDEL (Lys-Asp-Glu-Leu) endoplasmic reticulum protein retention receptor 3; K10949 ER lumen protein retaining receptor	CL6976Contig2	ENSFCAG00000002816	ENSFCAT00000002816	ENSFCAP00000002590	ENSCAFG00000001402	ENSCAFT00000002174	ENSCAFP00000002013	ENSG00000100196	ENST00000216014	ENSP00000216014	ENSMUSG00000010830	ENSMUST00000010974	ENSMUSP00000010974
known	KCNJ1	potassium inwardly-rectifying channel, subfamily J, member 1 ; K04995 potassium inwardly-rectifying channel, subfamily J, member 1	CL14767Contig1	ENSFCAG00000013060	ENSFCAT00000013064	ENSFCAP00000012111	ENSCAFG00000010259	ENSCAFT00000016274	ENSCAFP00000015054	ENSG00000151704	ENST00000324003	ENSP00000316136	ENSMUSG00000041248	ENSMUST00000047334	ENSMUSP00000046793
known	TMEM106C	transmembrane protein 106C	CL408Contig7	ENSFCAG00000014001	ENSFCAT00000014005	ENSFCAP00000012983	ENSCAFG00000009069	ENSCAFT00000014420	ENSCAFP00000013335	ENSG00000134291	ENST00000256686	ENSP00000256686	ENSMUSG00000052369	ENSMUST00000064200	ENSMUSP00000069764
known	JOSD1	Josephin domain containing 1	CL2421Contig5	ENSFCAG00000002821	ENSFCAT00000002821	ENSFCAP00000002595	ENSCAFG00000001379	ENSCAFT00000002129	ENSCAFP00000001970	ENSG00000100221	ENST00000216039	ENSP00000216039	ENSMUSG00000022426	ENSMUST00000023061	ENSMUSP00000023061
known	RAB11B	RAB11B, member RAS oncogene family ; K07905 Ras-related protein Rab-11B	CL6580Contig2	ENSFCAG00000015216	ENSFCAT00000015220	ENSFCAP00000014115	ENSCAFG00000018513	ENSCAFT00000029390	ENSCAFP00000027326	ENSG00000185236	ENST00000328024	ENSP00000333547	ENSMUSG00000077450	ENSMUST00000057373	ENSMUSP00000110021
known	DIABLO	diablo homolog (Drosophila) ; K10522 diablo	CL12421Contig2	ENSFCAG00000010603	ENSFCAT00000010606	ENSFCAP00000009844	ENSCAFG00000007933	ENSCAFT00000035292	ENSCAFP00000030536	ENSG00000184047	ENST00000267169	ENSP00000267169	ENSMUSG00000029433	ENSMUST00000111587	ENSMUSP00000107214
known	NULL	NULL	CL3257Contig3	ENSFCAG00000018428	ENSFCAT00000018969	ENSFCAP00000015999	ENSCAFG00000023629	ENSCAFT00000024862	ENSCAFP00000023067	ENSG00000168000	ENST00000403734	ENSP00000384010	ENSMUSG00000071657	ENSMUST00000086058	ENSMUSP00000083224
known	NDUFA12	NADH dehydrogenase (ubiquinone) 1 alpha subcomplex, 12 ; K11352 NADH dehydrogenase (ubiquinone) 1 alpha subcomplex 12 [EC:1.6.5.3 1.6.99.3]	CL19660Contig1	ENSFCAG00000003483	ENSFCAT00000003482	ENSFCAP00000003212	ENSCAFG00000006232	ENSCAFT00000010062	ENSCAFP00000009334	ENSG00000184752	ENST00000327772	ENSP00000330737	ENSMUSG00000020022	ENSMUST00000020209	ENSMUSP00000020209
known	SDR39U1	short chain dehydrogenase/reductase family 39U, member 1 ; K07071	CL5430Contig2	ENSFCAG00000005606	ENSFCAT00000005608	ENSFCAP00000005205	ENSCAFG00000012437	ENSCAFT00000037020	ENSCAFP00000032461	ENSG00000100445	ENST00000399390	ENSP00000382322	ENSMUSG00000022223	ENSMUST00000056121	ENSMUSP00000050096
known	SMPX	small muscle protein, X-linked	CL8365Contig2	ENSFCAG00000007196	ENSFCAT00000007197	ENSFCAP00000006672	ENSCAFG00000013262	ENSCAFT00000021037	ENSCAFP00000019537	ENSG00000091482	ENST00000379494	ENSP00000368808	ENSMUSG00000041476	ENSMUST00000112520	ENSMUSP00000108139
known	ALKBH1	alkB, alkylation repair homolog 1 (E. coli) ; K10765 alkylated DNA repair protein alkB homolog 1	CL10458Contig1	ENSFCAG00000001635	ENSFCAT00000001635	ENSFCAP00000001518	ENSCAFG00000017229	ENSCAFT00000027288	ENSCAFP00000025379	ENSG00000100601	ENST00000216489	ENSP00000216489	ENSMUSG00000079036	ENSMUST00000110154	ENSMUSP00000105782
known	WDR77	WD repeat domain 77	CL2689Contig3	ENSFCAG00000005651	ENSFCAT00000005653	ENSFCAP00000005247	ENSCAFG00000013709	ENSCAFT00000031387	ENSCAFP00000029215	ENSG00000116455	ENST00000235090	ENSP00000235090	ENSMUSG00000000561	ENSMUST00000010278	ENSMUSP00000010278
known	FKBP11	FK506 binding protein 11, 19 kDa (EC:5.2.1.8); K09576 FK506-binding protein 11 [EC:5.2.1.8]	CL16399Contig1	ENSFCAG00000000087	ENSFCAT00000000086	ENSFCAP00000000079	ENSCAFG00000008795	ENSCAFT00000013968	ENSCAFP00000012923	ENSG00000134285	ENST00000256680	ENSP00000256680	ENSMUSG00000003355	ENSMUST00000003445	ENSMUSP00000003445
known	CRYAB	crystallin, alpha B ; K09542 crystallin, alpha B	CL4643Contig2	ENSFCAG00000015671	ENSFCAT00000015674	ENSFCAP00000014531	ENSCAFG00000014074	ENSCAFT00000022349	ENSCAFP00000020757	ENSG00000109846	ENST00000227251	ENSP00000227251	ENSMUSG00000032060	ENSMUST00000093849	ENSMUSP00000091371
known	RRAS2	related RAS viral (r-ras) oncogene homolog 2 ; K07830 Ras-related protein R-Ras2	CL718Contig2	ENSFCAG00000009578	ENSFCAT00000009580	ENSFCAP00000008883	ENSCAFG00000008396	ENSCAFT00000013341	ENSCAFP00000012345	ENSG00000133818	ENST00000256196	ENSP00000256196	ENSMUSG00000055723	ENSMUST00000069449	ENSMUSP00000069752
known	PTDSS2	phosphatidylserine synthase 2 ; K08730 phosphatidylserine synthase 2 [EC:2.7.8.-]	CL1296Contig3	ENSFCAG00000007584	ENSFCAT00000007586	ENSFCAP00000007022	ENSCAFG00000006515	ENSCAFT00000010519	ENSCAFP00000009751	ENSG00000174915	ENST00000308020	ENSP00000308258	ENSMUSG00000025495	ENSMUST00000026568	ENSMUSP00000026568
known	SLC35A4	solute carrier family 35, member A4	CL3425Contig3	ENSFCAG00000001277	ENSFCAT00000001277	ENSFCAP00000001186	ENSCAFG00000007162	ENSCAFT00000011471	ENSCAFP00000010629	ENSG00000176087	ENST00000323146	ENSP00000327133	ENSMUSG00000033272	ENSMUST00000036158	ENSMUSP00000036081
known	RILPL2	Rab interacting lysosomal protein-like 2	CL20511Contig1	ENSFCAG00000001158	ENSFCAT00000001157	ENSFCAP00000001071	ENSCAFG00000007489	ENSCAFT00000011994	ENSCAFP00000011120	ENSG00000150977	ENST00000280571	ENSP00000280571	ENSMUSG00000029401	ENSMUST00000031347	ENSMUSP00000031347
known	NULL	NULL	CL5550Contig3	ENSFCAG00000007305	ENSFCAT00000007307	ENSFCAP00000006773	ENSCAFG00000008730	ENSCAFT00000013869	ENSCAFP00000033242	ENSG00000187486	ENST00000339994	ENSP00000345708	ENSMUSG00000070561	ENSMUST00000094412	ENSMUSP00000091979
known	PPP2R4	protein phosphatase 2A activator, regulatory subunit 4	CL8791Contig1	ENSFCAG00000005882	ENSFCAT00000005885	ENSFCAP00000005464	ENSCAFG00000019991	ENSCAFT00000031807	ENSCAFP00000029614	ENSG00000119383	ENST00000337738	ENSP00000337448	ENSMUSG00000039515	ENSMUST00000042055	ENSMUSP00000046837
known	UBE2G1	ubiquitin-conjugating enzyme E2G 1 (UBC7 homolog, yeast) (EC:6.3.2.19); K10575 ubiquitin-conjugating enzyme E2 G1 [EC:6.3.2.19]	CL1073Contig14	ENSFCAG00000002270	ENSFCAT00000002270	ENSFCAP00000002094	ENSCAFG00000015236	ENSCAFT00000024178	ENSCAFP00000022445	ENSG00000132388	ENST00000396981	ENSP00000380178	ENSMUSG00000020794	ENSMUST00000021148	ENSMUSP00000021148
known	EIF3H	eukaryotic translation initiation factor 3, subunit H ; K03247 translation initiation factor eIF-3 subunit 3	CL2764Contig1	ENSFCAG00000014831	ENSFCAT00000014836	ENSFCAP00000013759	ENSCAFG00000000816	ENSCAFT00000001282	ENSCAFP00000001174	ENSG00000147677	ENST00000276682	ENSP00000276682	ENSMUSG00000022312	ENSMUST00000022925	ENSMUSP00000022925
known	IL1RN	interleukin 1 receptor antagonist ; K05481 interleukin 1 receptor antagonist	CL16826Contig1	ENSFCAG00000009575	ENSFCAT00000009578	ENSFCAP00000008881	ENSCAFG00000007277	ENSCAFT00000011651	ENSCAFP00000010796	ENSG00000136689	ENST00000259206	ENSP00000259206	ENSMUSG00000026981	ENSMUST00000114485	ENSMUSP00000110129
known	GNAI1	guanine nucleotide binding protein (G protein), alpha inhibiting activity polypeptide 1; K04630 guanine nucleotide binding protein (G protein), alpha inhibiting activity polypeptide	CL4761Contig3	ENSFCAG00000007172	ENSFCAT00000007174	ENSFCAP00000006650	ENSCAFG00000016413	ENSCAFT00000026018	ENSCAFP00000024156	ENSG00000127955	ENST00000351004	ENSP00000343027	ENSMUSG00000057614	ENSMUST00000074694	ENSMUSP00000074259
known	C20orf103	chromosome 20 open reading frame 103	CL7342Contig1	ENSFCAG00000005954	ENSFCAT00000005955	ENSFCAP00000005531	ENSCAFG00000005690	ENSCAFT00000009177	ENSCAFP00000008513	ENSG00000125869	ENST00000246070	ENSP00000246070	ENSMUSG00000027270	ENSMUST00000057503	ENSMUSP00000061180
known	PA2G4	proliferation-associated 2G4, 38kDa	CL1127Contig3	ENSFCAG00000014860	ENSFCAT00000014864	ENSFCAP00000013784	ENSCAFG00000000102	ENSCAFT00000000163	ENSCAFP00000000143	ENSG00000170515	ENST00000303305	ENSP00000302886	ENSMUSG00000025364	ENSMUST00000026425	ENSMUSP00000026425
known	TPD52	tumor protein D52	CL2872Contig2	ENSFCAG00000018477	ENSFCAT00000019191	ENSFCAP00000015551	ENSCAFG00000008408	ENSCAFT00000013352	ENSCAFP00000012355	ENSG00000076554	ENST00000379097	ENSP00000368391	ENSMUSG00000027506	ENSMUST00000091354	ENSMUSP00000088913
known	NUDT15	nudix (nucleoside diphosphate linked moiety X)-type motif 15	CL17488Contig1	ENSFCAG00000004955	ENSFCAT00000004954	ENSFCAP00000004582	ENSCAFG00000004452	ENSCAFT00000007172	ENSCAFP00000006639	ENSG00000136159	ENST00000258662	ENSP00000258662	ENSMUSG00000033405	ENSMUST00000043813	ENSMUSP00000039537
known	AIFM2	apoptosis-inducing factor, mitochondrion-associated, 2	CL4940Contig1	ENSFCAG00000001226	ENSFCAT00000001226	ENSFCAP00000001137	ENSCAFG00000014014	ENSCAFT00000022236	ENSCAFP00000020649	ENSG00000042286	ENST00000307864	ENSP00000312370	ENSMUSG00000020085	ENSMUST00000067857	ENSMUSP00000070054
known	NULL	NULL	CL7621Contig3	ENSFCAG00000012773	ENSFCAT00000012776	ENSFCAP00000011842	ENSCAFG00000020399	ENSCAFT00000032483	ENSCAFP00000030251	ENSG00000168748	ENST00000338437	ENSP00000345659	ENSMUSG00000031883	ENSMUST00000056051	ENSMUSP00000052136
known	SH3BP1	SH3-domain binding protein 1	lungcell_std_000000823215H05@F.bu	ENSFCAG00000018984	ENSFCAT00000018794	ENSFCAP00000016096	ENSCAFG00000001490	ENSCAFT00000002323	ENSCAFP00000002145	ENSG00000100092	ENST00000357436	ENSP00000350018	ENSMUSG00000022436	ENSMUST00000001226	ENSMUSP00000001226
known	GYG1	glycogenin 1 (EC:2.4.1.186); K00750 glycogenin glucosyltransferase [EC:2.4.1.186]	CL1330Contig6	ENSFCAG00000007859	ENSFCAT00000007861	ENSFCAP00000007278	ENSCAFG00000008249	ENSCAFT00000013095	ENSCAFP00000012117	ENSG00000163754	ENST00000296048	ENSP00000296048	ENSMUSG00000019528	ENSMUST00000019672	ENSMUSP00000019672
known	DHPS	deoxyhypusine synthase (EC:2.5.1.46); K00809 deoxyhypusine synthase [EC:2.5.1.46]	CL3569Contig1	ENSFCAG00000000465	ENSFCAT00000000465	ENSFCAP00000000431	ENSCAFG00000017245	ENSCAFT00000027315	ENSCAFP00000025402	ENSG00000095059	ENST00000210060	ENSP00000210060	ENSMUSG00000060038	ENSMUST00000078665	ENSMUSP00000077733
known	TH1L	TH1-like (Drosophila)	CL2116Contig4	ENSFCAG00000000844	ENSFCAT00000000843	ENSFCAP00000000784	ENSCAFG00000012163	ENSCAFT00000019342	ENSCAFP00000017940	ENSG00000101158	ENST00000344018	ENSP00000342300	ENSMUSG00000016253	ENSMUST00000109075	ENSMUSP00000104703
known	LGI3	leucine-rich repeat LGI family, member 3	CL5935Contig2	ENSFCAG00000018377	ENSFCAT00000018848	ENSFCAP00000016041	ENSCAFG00000009637	ENSCAFT00000015312	ENSCAFP00000014169	ENSG00000168481	ENST00000306317	ENSP00000302297	ENSMUSG00000033595	ENSMUST00000047331	ENSMUSP00000046705
known	RNF180	ring finger protein 180	CL9037Contig1	ENSFCAG00000009033	ENSFCAT00000009034	ENSFCAP00000008371	ENSCAFG00000007280	ENSCAFT00000011661	ENSCAFP00000010806	ENSG00000164197	ENST00000389100	ENSP00000373752	ENSMUSG00000021720	ENSMUST00000062286	ENSMUSP00000052797
known	RNPS1	RNA binding protein S1, serine-rich domain	CL1158Contig2	ENSFCAG00000007690	ENSFCAT00000007691	ENSFCAP00000007120	ENSCAFG00000019397	ENSCAFT00000030839	ENSCAFP00000028673	ENSG00000205937	ENST00000320225	ENSP00000315859	ENSMUSG00000034681	ENSMUST00000088512	ENSMUSP00000085867
known	C4orf18	chromosome 4 open reading frame 18	CL3018Contig4	ENSFCAG00000001817	ENSFCAT00000001817	ENSFCAP00000001682	ENSCAFG00000008665	ENSCAFT00000013748	ENSCAFP00000012713	ENSG00000164125	ENST00000296530	ENSP00000296530	ENSMUSG00000027955	ENSMUST00000029567	ENSMUSP00000029567
known	PPIE	peptidylprolyl isomerase E (cyclophilin E) (EC:5.2.1.8); K09564 peptidyl-prolyl isomerase E (cyclophilin E) [EC:5.2.1.8]	CL1807Contig8	ENSFCAG00000006027	ENSFCAT00000006029	ENSFCAP00000005602	ENSCAFG00000003031	ENSCAFT00000004892	ENSCAFP00000004534	ENSG00000084072	ENST00000372830	ENSP00000361918	ENSMUSG00000028651	ENSMUST00000030404	ENSMUSP00000030404
known	ZNF76	zinc finger protein 76 (expressed in testis)	CL5062Contig2	ENSFCAG00000005893	ENSFCAT00000005895	ENSFCAP00000005474	ENSCAFG00000001304	ENSCAFT00000002020	ENSCAFP00000001868	ENSG00000065029	ENST00000373953	ENSP00000363064	ENSMUSG00000024220	ENSMUST00000002318	ENSMUSP00000002318
known	STAR	steroidogenic acute regulatory protein	CL7973Contig1	ENSFCAG00000013604	ENSFCAT00000013608	ENSFCAP00000012615	ENSCAFG00000006126	ENSCAFT00000009932	ENSCAFP00000009217	ENSG00000147465	ENST00000276449	ENSP00000276449	ENSMUSG00000031574	ENSMUST00000033979	ENSMUSP00000033979
known	HMP19	HMP19 protein	adrenal_long_000048593041O19@F.bu	ENSFCAG00000012138	ENSFCAT00000012140	ENSFCAP00000011260	ENSCAFG00000016735	ENSCAFT00000026497	ENSCAFP00000024608	ENSG00000170091	ENST00000303177	ENSP00000307722	ENSMUSG00000020297	ENSMUST00000020537	ENSMUSP00000020537
known	TMEM138	transmembrane protein 138	CL25331Contig1	ENSFCAG00000013675	ENSFCAT00000013679	ENSFCAP00000012683	ENSCAFG00000016171	ENSCAFT00000025666	ENSCAFP00000023838	ENSG00000149483	ENST00000278826	ENSP00000278826	ENSMUSG00000024666	ENSMUST00000025568	ENSMUSP00000025568
known	WBP2	WW domain binding protein 2	CL1525Contig7	ENSFCAG00000005760	ENSFCAT00000005762	ENSFCAP00000005347	ENSCAFG00000004946	ENSCAFT00000007950	ENSCAFP00000007364	ENSG00000132471	ENST00000254806	ENSP00000254806	ENSMUSG00000034341	ENSMUST00000074628	ENSMUSP00000074204
known	B4GALT4	UDP-Gal:betaGlcNAc beta 1,4- galactosyltransferase, polypeptide 4 (EC:2.4.1.90); K00723 N-acetyllactosamine synthase [EC:2.4.1.90]; K07969 beta-1,4-galactosyltransferase 4 [EC:2.4.1.-]	CL4219Contig1	ENSFCAG00000008000	ENSFCAT00000008002	ENSFCAP00000007411	ENSCAFG00000010905	ENSCAFT00000017341	ENSCAFP00000016051	ENSG00000121578	ENST00000359213	ENSP00000352144	ENSMUSG00000022793	ENSMUST00000023482	ENSMUSP00000023482
known	RNF6	ring finger protein (C3H2C3 type) 6	CL673Contig16	ENSFCAG00000011691	ENSFCAT00000011694	ENSFCAP00000010852	ENSCAFG00000006901	ENSCAFT00000011085	ENSCAFP00000010270	ENSG00000127870	ENST00000399762	ENSP00000382665	ENSMUSG00000029634	ENSMUST00000067837	ENSMUSP00000067559
known	ARPP-19	cyclic AMP phosphoprotein, 19 kD	neobrain_std_000000718123O19@F.bu	ENSFCAG00000004346	ENSFCAT00000004347	ENSFCAP00000004012	ENSCAFG00000015852	ENSCAFT00000025119	ENSCAFP00000023315	ENSG00000128989	ENST00000249822	ENSP00000249822	ENSMUSG00000007656	ENSMUST00000007800	ENSMUSP00000007800
known	DCTN5	dynactin 5 (p25) ; K10427 dynactin 5	CL1366Contig3	ENSFCAG00000012943	ENSFCAT00000012947	ENSFCAP00000012005	ENSCAFG00000017666	ENSCAFT00000028014	ENSCAFP00000026056	ENSG00000166847	ENST00000300087	ENSP00000300087	ENSMUSG00000030868	ENSMUST00000033156	ENSMUSP00000033156
known	MKRN2	makorin ring finger protein 2	CL376Contig13	ENSFCAG00000007979	ENSFCAT00000007980	ENSFCAP00000007392	ENSCAFG00000004967	ENSCAFT00000007980	ENSCAFP00000007389	ENSG00000075975	ENST00000170447	ENSP00000170447	ENSMUSG00000000439	ENSMUST00000000449	ENSMUSP00000000449
known	NULL	NULL	CL2233Contig5	ENSFCAG00000008591	ENSFCAT00000008593	ENSFCAP00000007965	ENSCAFG00000014376	ENSCAFT00000036392	ENSCAFP00000031762	ENSG00000116161	ENST00000367679	ENSP00000356652	ENSMUSG00000014226	ENSMUST00000014370	ENSMUSP00000014370
known	FAM49B	family with sequence similarity 49, member B	CL612Contig10	ENSFCAG00000015625	ENSFCAT00000015629	ENSFCAP00000014490	ENSCAFG00000001093	ENSCAFT00000001668	ENSCAFP00000001534	ENSG00000153310	ENST00000401979	ENSP00000384880	ENSMUSG00000022378	ENSMUST00000063838	ENSMUSP00000066359
known	SNIP1	Smad nuclear interacting protein 1	CL9817Contig1	ENSFCAG00000008758	ENSFCAT00000008760	ENSFCAP00000008120	ENSCAFG00000003301	ENSCAFT00000005285	ENSCAFP00000004890	ENSG00000163877	ENST00000296215	ENSP00000296215	ENSMUSG00000050213	ENSMUST00000052183	ENSMUSP00000060721
known	DNAJB6	DnaJ (Hsp40) homolog, subfamily B, member 6 ; K09512 DnaJ homolog, subfamily B, member 6	CL1412Contig2	ENSFCAG00000015654	ENSFCAT00000015657	ENSFCAP00000014516	ENSCAFG00000005174	ENSCAFT00000008339	ENSCAFP00000007728	ENSG00000105993	ENST00000262177	ENSP00000262177	ENSMUSG00000029131	ENSMUST00000008733	ENSMUSP00000008733
known	POLR1E	polymerase (RNA) I polypeptide E, 53kDa ; K03005 DNA-directed RNA polymerase I subunit A49 [EC:2.7.7.6]	CL3908Contig3	ENSFCAG00000013081	ENSFCAT00000013085	ENSFCAP00000012132	ENSCAFG00000002377	ENSCAFT00000003730	ENSCAFP00000003452	ENSG00000137054	ENST00000377798	ENSP00000367029	ENSMUSG00000028318	ENSMUST00000054723	ENSMUSP00000059941
known	MMP3	matrix metallopeptidase 3 (stromelysin 1, progelatinase) (EC:3.4.24.17); K01394 matrix metalloproteinase-3 (stromelysin 1, progelatinase) [EC:3.4.24.17]	CL23249Contig1	ENSFCAG00000015792	ENSFCAT00000015796	ENSFCAP00000014646	ENSCAFG00000015063	ENSCAFT00000023908	ENSCAFP00000022195	ENSG00000149968	ENST00000299855	ENSP00000299855	ENSMUSG00000043613	ENSMUST00000034497	ENSMUSP00000034497
known	CAMKV	CaM kinase-like vesicle-associated ; K08812 CaM kinase-like vesicle-associated [EC:2.7.11.-]	CL6342Contig1	ENSFCAG00000010683	ENSFCAT00000010686	ENSFCAP00000009921	ENSCAFG00000011008	ENSCAFT00000017572	ENSCAFP00000016269	ENSG00000164076	ENST00000296472	ENSP00000296472	ENSMUSG00000032936	ENSMUST00000035700	ENSMUSP00000040430
known	EIF5A	eukaryotic translation initiation factor 5A	kidneycell_std_000000621856A16@F.bu	ENSFCAG00000010886	ENSFCAT00000010887	ENSFCAP00000010111	ENSCAFG00000016129	ENSCAFT00000025598	ENSCAFP00000023771	ENSG00000132507	ENST00000336452	ENSP00000336702	ENSMUSG00000078812	ENSMUST00000108607	ENSMUSP00000104247
known	HNRNPA1	heterogeneous nuclear ribonucleoprotein A1	CL1190Contig2	ENSFCAG00000010150	ENSFCAT00000010153	ENSFCAP00000009424	ENSCAFG00000006580	ENSCAFT00000010628	ENSCAFP00000009851	ENSG00000135486	ENST00000340913	ENSP00000341826	ENSMUSG00000046434	ENSMUST00000036004	ENSMUSP00000042658
known	CLDND1	claudin domain containing 1	CL315Contig1	ENSFCAG00000015483	ENSFCAT00000015487	ENSFCAP00000014357	ENSCAFG00000009174	ENSCAFT00000039320	ENSCAFP00000035156	ENSG00000080822	ENST00000341181	ENSP00000340247	ENSMUSG00000022744	ENSMUST00000023426	ENSMUSP00000023426
known	GNAL	guanine nucleotide binding protein (G protein), alpha activating activity polypeptide, olfactory type; K04633 guanine nucleotide binding protein (G protein), alpha polypeptide, olfactory type	CL1874Contig3	ENSFCAG00000004948	ENSFCAT00000004947	ENSFCAP00000004575	ENSCAFG00000018787	ENSCAFT00000029833	ENSCAFP00000027726	ENSG00000141404	ENST00000334049	ENSP00000334051	ENSMUSG00000024524	ENSMUST00000076605	ENSMUSP00000075908
known	TMEM98	transmembrane protein 98	CL5260Contig2	ENSFCAG00000000912	ENSFCAT00000000912	ENSFCAP00000000847	ENSCAFG00000018361	ENSCAFT00000029168	ENSCAFP00000027126	ENSG00000006042	ENST00000261713	ENSP00000261713	ENSMUSG00000035413	ENSMUST00000040865	ENSMUSP00000042825
known	FAH	fumarylacetoacetate hydrolase (fumarylacetoacetase) (EC:3.7.1.2); K01555 fumarylacetoacetase [EC:3.7.1.2]	CL813Contig12	ENSFCAG00000012932	ENSFCAT00000012937	ENSFCAP00000011995	ENSCAFG00000013958	ENSCAFT00000022144	ENSCAFP00000020561	ENSG00000103876	ENST00000261755	ENSP00000261755	ENSMUSG00000030630	ENSMUST00000032865	ENSMUSP00000032865
known	NKIRAS1	NFKB inhibitor interacting Ras-like 1	CL10078Contig2	ENSFCAG00000008700	ENSFCAT00000008702	ENSFCAP00000008065	ENSCAFG00000005771	ENSCAFT00000009305	ENSCAFP00000008636	ENSG00000197885	ENST00000388759	ENSP00000373411	ENSMUSG00000021772	ENSMUST00000022294	ENSMUSP00000022294
known	SF3B14	splicing factor 3B, 14 kDa subunit	CL26168Contig1	ENSFCAG00000004304	ENSFCAT00000004305	ENSFCAP00000003970	ENSCAFG00000003957	ENSCAFT00000006355	ENSCAFP00000005886	ENSG00000115128	ENST00000233468	ENSP00000233468	ENSMUSG00000037361	ENSMUST00000046207	ENSMUSP00000043662
known	PTEN	phosphatase and tensin homolog (EC:3.1.3.67 3.1.3.16 3.1.3.48); K01110 phosphatidylinositol-3,4,5-trisphosphate 3-phosphatase [EC:3.1.3.67]	CL159Contig8	ENSFCAG00000019200	ENSFCAT00000018937	ENSFCAP00000016216	ENSCAFG00000015670	ENSCAFT00000024821	ENSCAFP00000023027	ENSG00000171862	ENST00000371953	ENSP00000361021	ENSMUSG00000013663	ENSMUST00000013807	ENSMUSP00000013807
known	BLVRA	biliverdin reductase A (EC:1.3.1.24); K00214 biliverdin reductase [EC:1.3.1.24]	CL4401Contig3	ENSFCAG00000012710	ENSFCAT00000012713	ENSFCAP00000011785	ENSCAFG00000003476	ENSCAFT00000005592	ENSCAFP00000005181	ENSG00000106605	ENST00000402924	ENSP00000385757	ENSMUSG00000001999	ENSMUST00000002064	ENSMUSP00000002064
known	PGAM2	phosphoglycerate mutase 2 (muscle) (EC:3.1.3.13 5.4.2.1 5.4.2.4); K01834 phosphoglycerate mutase [EC:5.4.2.1]	CL6990Contig1	ENSFCAG00000014356	ENSFCAT00000014360	ENSFCAP00000013318	ENSCAFG00000002877	ENSCAFT00000004605	ENSCAFP00000004259	ENSG00000164708	ENST00000297283	ENSP00000297283	ENSMUSG00000020475	ENSMUST00000020768	ENSMUSP00000020768
known	NQO2	NAD(P)H dehydrogenase, quinone 2 (EC:1.10.99.2); K08071 ribosyldihydronicotinamide dehydrogenase (quinone) [EC:1.10.99.2]	CL14785Contig2	ENSFCAG00000013029	ENSFCAT00000013033	ENSFCAP00000012083	ENSCAFG00000009314	ENSCAFT00000039135	ENSCAFP00000034949	ENSG00000124588	ENST00000380430	ENSP00000369795	ENSMUSG00000046949	ENSMUST00000058978	ENSMUSP00000053809
known	THAP6	THAP domain containing 6	CL4091Contig2	ENSFCAG00000008509	ENSFCAT00000008511	ENSFCAP00000007890	ENSCAFG00000008331	ENSCAFT00000037745	ENSCAFP00000033332	ENSG00000174796	ENST00000311638	ENSP00000309007	ENSMUSG00000060466	ENSMUST00000094611	ENSMUSP00000092194
known	CNPY2	canopy 2 homolog (zebrafish)	CL24248Contig1	ENSFCAG00000012020	ENSFCAT00000012023	ENSFCAP00000011152	ENSCAFG00000000118	ENSCAFT00000000190	ENSCAFP00000000169	ENSG00000144785	ENST00000273308	ENSP00000273308	ENSMUSG00000025381	ENSMUST00000026446	ENSMUSP00000026446
known	TCN2	transcobalamin II; macrocytic anemia	CL658Contig2	ENSFCAG00000004096	ENSFCAT00000004097	ENSFCAP00000003778	ENSCAFG00000012827	ENSCAFT00000020341	ENSCAFP00000018873	ENSG00000185339	ENST00000215838	ENSP00000215838	ENSMUSG00000020432	ENSMUST00000109989	ENSMUSP00000105616
known	NXT2	nuclear transport factor 2-like export factor 2	CL12433Contig1	ENSFCAG00000006482	ENSFCAT00000006479	ENSFCAP00000006020	ENSCAFG00000018045	ENSCAFT00000028672	ENSCAFP00000026668	ENSG00000101888	ENST00000218004	ENSP00000218004	ENSMUSG00000042271	ENSMUST00000112916	ENSMUSP00000108538
known	NULL	NULL	CL3262Contig7	ENSFCAG00000007851	ENSFCAT00000007853	ENSFCAP00000007270	ENSCAFG00000003372	ENSCAFT00000039706	ENSCAFP00000035591	ENSG00000119185	ENST00000355346	ENSP00000347504	ENSMUSG00000062352	ENSMUST00000076260	ENSMUSP00000075609
known	TMEM97	transmembrane protein 97	CL1966Contig5	ENSFCAG00000008391	ENSFCAT00000008392	ENSFCAP00000007779	ENSCAFG00000018655	ENSCAFT00000029614	ENSCAFP00000027524	ENSG00000109084	ENST00000226230	ENSP00000226230	ENSMUSG00000037278	ENSMUST00000103242	ENSMUSP00000099532
known	C4orf43	chromosome 4 open reading frame 43	CL5456Contig1	ENSFCAG00000005793	ENSFCAT00000005794	ENSFCAP00000005378	ENSCAFG00000008799	ENSCAFT00000036265	ENSCAFP00000031622	ENSG00000198498	ENST00000358572	ENSP00000351380	ENSMUSG00000025591	ENSMUST00000026681	ENSMUSP00000026681
known	MRPL49	mitochondrial ribosomal protein L49	CL839Contig9	ENSFCAG00000006256	ENSFCAT00000006258	ENSFCAP00000005812	ENSCAFG00000013928	ENSCAFT00000022088	ENSCAFP00000020511	ENSG00000149792	ENST00000279242	ENSP00000279242	ENSMUSG00000007338	ENSMUST00000007482	ENSMUSP00000007482
known	TPM2	tropomyosin 2 (beta) ; K10374 tropomyosin 2	CL10475Contig2	ENSFCAG00000008999	ENSFCAT00000009001	ENSFCAP00000008342	ENSCAFG00000002086	ENSCAFT00000025037	ENSCAFP00000023237	ENSG00000198467	ENST00000378300	ENSP00000367550	ENSMUSG00000028464	ENSMUST00000107913	ENSMUSP00000103546
known	MAOA	monoamine oxidase A (EC:1.4.3.4); K00274 monoamine oxidase [EC:1.4.3.4]	CL268Contig58	ENSFCAG00000013085	ENSFCAT00000013089	ENSFCAP00000012136	ENSCAFG00000014435	ENSCAFT00000022939	ENSCAFP00000021307	ENSG00000189221	ENST00000338702	ENSP00000340684	ENSMUSG00000025037	ENSMUST00000026013	ENSMUSP00000026013
known	PSMB3	proteasome (prosome, macropain) subunit, beta type, 3 (EC:3.4.25.1); K02735 20S proteasome subunit beta 3 [EC:3.4.25.1]	CL16477Contig1	ENSFCAG00000014497	ENSFCAT00000014501	ENSFCAP00000013447	ENSCAFG00000016587	ENSCAFT00000026270	ENSCAFP00000024397	ENSG00000108294	ENST00000225426	ENSP00000225426	ENSMUSG00000069744	ENSMUST00000103147	ENSMUSP00000099436
known	TIMP2	TIMP metallopeptidase inhibitor 2	CL4655Contig4	ENSFCAG00000002548	ENSFCAT00000002548	ENSFCAP00000002347	ENSCAFG00000005528	ENSCAFT00000039373	ENSCAFP00000035219	ENSG00000035862	ENST00000262768	ENSP00000262768	ENSMUSG00000017466	ENSMUST00000017610	ENSMUSP00000017610
known	WDR74	WD repeat domain 74	CL7192Contig1	ENSFCAG00000014780	ENSFCAT00000014783	ENSFCAP00000013708	ENSCAFG00000015523	ENSCAFT00000024618	ENSCAFP00000022841	ENSG00000133316	ENST00000278856	ENSP00000278856	ENSMUSG00000042729	ENSMUST00000049424	ENSMUSP00000043315
known	ANXA13	annexin A13	CL12971Contig1	ENSFCAG00000010470	ENSFCAT00000010473	ENSFCAP00000009719	ENSCAFG00000001015	ENSCAFT00000001562	ENSCAFP00000001437	ENSG00000104537	ENST00000262219	ENSP00000262219	ENSMUSG00000055114	ENSMUST00000068515	ENSMUSP00000065295
known	C16orf80	chromosome 16 open reading frame 80	CL3426Contig2	ENSFCAG00000015358	ENSFCAT00000015362	ENSFCAP00000014242	ENSCAFG00000008517	ENSCAFT00000013535	ENSCAFP00000012525	ENSG00000070761	ENST00000262498	ENSP00000262498	ENSMUSG00000031796	ENSMUST00000034249	ENSMUSP00000034249
known	NULL	NULL	CL2054Contig5	ENSFCAG00000012861	ENSFCAT00000012865	ENSFCAP00000011927	ENSCAFG00000009441	ENSCAFT00000015021	ENSCAFP00000013900	ENSG00000085117	ENST00000227155	ENSP00000227155	ENSMUSG00000027215	ENSMUST00000111257	ENSMUSP00000106888
known	SFXN1	sideroflexin 1	CL557Contig8	ENSFCAG00000015407	ENSFCAT00000015411	ENSFCAP00000014286	ENSCAFG00000016719	ENSCAFT00000026472	ENSCAFP00000024586	ENSG00000164466	ENST00000321442	ENSP00000316905	ENSMUSG00000021474	ENSMUST00000021930	ENSMUSP00000021930
known	SSSCA1	Sjogren syndrome/scleroderma autoantigen 1	CL8885Contig2	ENSFCAG00000005682	ENSFCAT00000005684	ENSFCAP00000005275	ENSCAFG00000013480	ENSCAFT00000021378	ENSCAFP00000019850	ENSG00000173465	ENST00000309328	ENSP00000312318	ENSMUSG00000079478	ENSMUST00000025885	ENSMUSP00000025885
known	LSM4	LSM4 homolog, U6 small nuclear RNA associated (S. cerevisiae)	CL1075Contig24	ENSFCAG00000007906	ENSFCAT00000007907	ENSFCAP00000007321	ENSCAFG00000014900	ENSCAFT00000023655	ENSCAFP00000021959	ENSG00000130520	ENST00000252816	ENSP00000252816	ENSMUSG00000031848	ENSMUST00000034311	ENSMUSP00000034311
known	RGS5	regulator of G-protein signaling 5	CL2767Contig1	ENSFCAG00000002903	ENSFCAT00000002903	ENSFCAP00000002673	ENSCAFG00000013250	ENSCAFT00000037699	ENSCAFP00000033258	ENSG00000143248	ENST00000313961	ENSP00000319308	ENSMUSG00000026678	ENSMUST00000027997	ENSMUSP00000027997
known	CHRDL1	chordin-like 1	CL1683Contig3	ENSFCAG00000008546	ENSFCAT00000008548	ENSFCAP00000007924	ENSCAFG00000018117	ENSCAFT00000028794	ENSCAFP00000026779	ENSG00000101938	ENST00000394797	ENSP00000378276	ENSMUSG00000031283	ENSMUST00000112878	ENSMUSP00000108499
known	CRAT	carnitine acetyltransferase (EC:2.3.1.7); K00624 carnitine O-acetyltransferase [EC:2.3.1.7]	CL476Contig2	ENSFCAG00000005880	ENSFCAT00000005881	ENSFCAP00000005460	ENSCAFG00000019996	ENSCAFT00000031823	ENSCAFP00000029629	ENSG00000095321	ENST00000318080	ENSP00000315013	ENSMUSG00000026853	ENSMUST00000028207	ENSMUSP00000028207
known	NULL	NULL	CL736Contig7	ENSFCAG00000004409	ENSFCAT00000004410	ENSFCAP00000004071	ENSCAFG00000007787	ENSCAFT00000012429	ENSCAFP00000011518	ENSG00000183283	ENST00000332845	ENSP00000331100	ENSMUSG00000000346	ENSMUST00000000356	ENSMUSP00000000356
known	SLC25A29	solute carrier family 25, member 29	CL11298Contig1	ENSFCAG00000009999	ENSFCAT00000010001	ENSFCAP00000009283	ENSCAFG00000017897	ENSCAFT00000028395	ENSCAFP00000026409	ENSG00000197119	ENST00000359232	ENSP00000352167	ENSMUSG00000021265	ENSMUST00000021693	ENSMUSP00000021693
known	TPD52	tumor protein D52	CL2872Contig5	ENSFCAG00000018477	ENSFCAT00000019191	ENSFCAP00000015551	ENSCAFG00000008408	ENSCAFT00000013352	ENSCAFP00000012355	ENSG00000076554	ENST00000379097	ENSP00000368391	ENSMUSG00000027506	ENSMUST00000091354	ENSMUSP00000088913
known	DBI	diazepam binding inhibitor (GABA receptor modulator, acyl-Coenzyme A binding protein); K08762 diazepam-binding inhibitor (GABA receptor modulator, acyl-CoA-binding protein)	CL174Contig2	ENSFCAG00000004430	ENSFCAT00000004430	ENSFCAP00000004088	ENSCAFG00000004895	ENSCAFT00000007872	ENSCAFP00000007298	ENSG00000155368	ENST00000355857	ENSP00000348116	ENSMUSG00000026385	ENSMUST00000094616	ENSMUSP00000092199
known	ATF1	activating transcription factor 1 ; K09053 activating transcription factor 1	CL4941Contig1	ENSFCAG00000013892	ENSFCAT00000013896	ENSFCAP00000012883	ENSCAFG00000007928	ENSCAFT00000012672	ENSCAFP00000011736	ENSG00000123268	ENST00000262053	ENSP00000262053	ENSMUSG00000023027	ENSMUST00000023769	ENSMUSP00000023769
known	ANPEP	alanyl (membrane) aminopeptidase (EC:3.4.11.2); K11140 aminopeptidase N [EC:3.4.11.2]	CL764Contig4	ENSFCAG00000008974	ENSFCAT00000008976	ENSFCAP00000008319	ENSCAFG00000012013	ENSCAFT00000019074	ENSCAFP00000017681	ENSG00000166825	ENST00000300060	ENSP00000300060	ENSMUSG00000039062	ENSMUST00000049004	ENSMUSP00000035943
known	CDKN1A	cyclin-dependent kinase inhibitor 1A (p21, Cip1) ; K06625 cyclin-dependent kinase inhibitor 1A	lung_long_000000789172J12@F.bu	ENSFCAG00000001085	ENSFCAT00000001085	ENSFCAP00000001008	ENSCAFG00000001415	ENSCAFT00000002189	ENSCAFP00000002026	ENSG00000124762	ENST00000244741	ENSP00000244741	ENSMUSG00000023067	ENSMUST00000023829	ENSMUSP00000023829
known	NULL	NULL	CL13313Contig2	ENSFCAG00000015541	ENSFCAT00000015545	ENSFCAP00000014414	ENSCAFG00000000240	ENSCAFT00000000376	ENSCAFP00000000342	ENSG00000145912	ENST00000274606	ENSP00000274606	ENSMUSG00000001056	ENSMUST00000001083	ENSMUSP00000001083
known	MORG1	mitogen-activated protein kinase organizer 1	CL3569Contig4	ENSFCAG00000000464	ENSFCAT00000000464	ENSFCAP00000000430	ENSCAFG00000017249	ENSCAFT00000027316	ENSCAFP00000025403	ENSG00000123154	ENST00000242796	ENSP00000242796	ENSMUSG00000005150	ENSMUST00000093357	ENSMUSP00000091048
known	RPS15A	ribosomal protein S15a ; K02957 small subunit ribosomal protein S15Ae	CL2120Contig5	ENSFCAG00000010625	ENSFCAT00000010628	ENSFCAP00000009864	ENSCAFG00000025469	ENSCAFT00000039593	ENSCAFP00000035465	ENSG00000134419	ENST00000396261	ENSP00000379560	ENSMUSG00000008683	ENSMUST00000106590	ENSMUSP00000102200
known	GNPDA1	glucosamine-6-phosphate deaminase 1 (EC:3.5.99.6); K02564 glucosamine-6-phosphate deaminase [EC:3.5.99.6]	CL5952Contig2	ENSFCAG00000009404	ENSFCAT00000009406	ENSFCAP00000008720	ENSCAFG00000006243	ENSCAFT00000010097	ENSCAFP00000009366	ENSG00000113552	ENST00000311337	ENSP00000311876	ENSMUSG00000052102	ENSMUST00000063814	ENSMUSP00000069081
known	COQ5	coenzyme Q5 homolog, methyltransferase (S. cerevisiae) (EC:2.1.1.-); K06127 ubiquinone biosynthesis methyltransferase [EC:2.1.1.-]	CL9095Contig1	ENSFCAG00000011014	ENSFCAT00000011017	ENSFCAP00000010230	ENSCAFG00000010338	ENSCAFT00000016453	ENSCAFP00000015221	ENSG00000110871	ENST00000288532	ENSP00000288532	ENSMUSG00000041733	ENSMUST00000040421	ENSMUSP00000048001
known	MRPS22	mitochondrial ribosomal protein S22	CL1160Contig2	ENSFCAG00000001464	ENSFCAT00000001464	ENSFCAP00000001359	ENSCAFG00000007610	ENSCAFT00000012168	ENSCAFP00000011280	ENSG00000175110	ENST00000310776	ENSP00000310785	ENSMUSG00000032459	ENSMUST00000035034	ENSMUSP00000035034
known	GINS4	GINS complex subunit 4 (Sld5 homolog) ; K10735 GINS complex subunit 4	CL3035Contig7	ENSFCAG00000012947	ENSFCAT00000012951	ENSFCAP00000012009	ENSCAFG00000005728	ENSCAFT00000009232	ENSCAFP00000008567	ENSG00000147536	ENST00000276533	ENSP00000276533	ENSMUSG00000031546	ENSMUST00000033950	ENSMUSP00000033950
known	CAPNS1	calpain, small subunit 1 (EC:3.4.22.17); K08583 calpain, small subunit 1	CL1814Contig2	ENSFCAG00000014149	ENSFCAT00000014156	ENSFCAP00000013127	ENSCAFG00000006584	ENSCAFT00000010622	ENSCAFP00000009845	ENSG00000126247	ENST00000246533	ENSP00000246533	ENSMUSG00000001794	ENSMUST00000001845	ENSMUSP00000001845
known	NIPSNAP1	nipsnap homolog 1 (C. elegans)	CL5066Contig3	ENSFCAG00000004248	ENSFCAT00000004249	ENSFCAP00000003915	ENSCAFG00000012291	ENSCAFT00000027505	ENSCAFP00000025578	ENSG00000184117	ENST00000216121	ENSP00000216121	ENSMUSG00000034285	ENSMUST00000038570	ENSMUSP00000049338
known	TUBB	tubulin, beta ; K07375 tubulin beta	CL79Contig1	ENSFCAG00000007697	ENSFCAT00000007699	ENSFCAP00000007128	ENSCAFG00000000443	ENSCAFT00000000705	ENSCAFP00000000649	ENSG00000196230	ENST00000327892	ENSP00000339001	ENSMUSG00000001525	ENSMUST00000001566	ENSMUSP00000001566
known	NULL	NULL	adrenal_std_000000675515N22@R.gu	ENSFCAG00000014157	ENSFCAT00000014161	ENSFCAP00000013132	ENSCAFG00000016979	ENSCAFT00000026880	ENSCAFP00000024983	ENSG00000103502	ENST00000219789	ENSP00000219789	ENSMUSG00000030682	ENSMUST00000032920	ENSMUSP00000032920
known	NULL	NULL	CL2534Contig6	ENSFCAG00000012341	ENSFCAT00000012344	ENSFCAP00000011453	ENSCAFG00000024785	ENSCAFT00000038293	ENSCAFP00000033988	ENSG00000154945	ENST00000285243	ENSP00000285243	ENSMUSG00000020864	ENSMUST00000107818	ENSMUSP00000103448
known	PDLIM4	PDZ and LIM domain 4	CL15261Contig1	ENSFCAG00000014015	ENSFCAT00000014018	ENSFCAP00000012996	ENSCAFG00000000830	ENSCAFT00000001294	ENSCAFP00000001186	ENSG00000131435	ENST00000253754	ENSP00000253754	ENSMUSG00000020388	ENSMUST00000018755	ENSMUSP00000018755
known	C9orf61	chromosome 9 open reading frame 61	CL4220Contig1	ENSFCAG00000014622	ENSFCAT00000014626	ENSFCAP00000013563	ENSCAFG00000001900	ENSCAFT00000003005	ENSCAFP00000002787	ENSG00000135063	ENST00000257515	ENSP00000257515	ENSMUSG00000071604	ENSMUST00000096164	ENSMUSP00000093878
known	BCDIN3D	BCDIN3 domain containing (EC:2.1.1.-)	CL6753Contig2	ENSFCAG00000009453	ENSFCAT00000009455	ENSFCAP00000008767	ENSCAFG00000008389	ENSCAFT00000013318	ENSCAFP00000012322	ENSG00000186666	ENST00000333924	ENSP00000335201	ENSMUSG00000037525	ENSMUST00000040313	ENSMUSP00000041809
known	NICN1	nicolin 1	neokidneytongue_long_000002120652K20@F.bu	ENSFCAG00000009857	ENSFCAT00000009860	ENSFCAP00000009146	ENSCAFG00000011485	ENSCAFT00000018224	ENSCAFP00000016876	ENSG00000145029	ENST00000273598	ENSP00000273598	ENSMUSG00000032606	ENSMUST00000035227	ENSMUSP00000035227
known	SRC	v-src sarcoma (Schmidt-Ruppin A-2) viral oncogene homolog (avian) (EC:2.7.10.2); K05704 proto-oncogene tyrosine-protein kinase Src [EC:2.7.10.2]	CL1367Contig4	ENSFCAG00000001292	ENSFCAT00000001292	ENSFCAP00000001201	ENSCAFG00000008755	ENSCAFT00000013946	ENSCAFP00000012903	ENSG00000197122	ENST00000373558	ENSP00000362659	ENSMUSG00000027646	ENSMUST00000109529	ENSMUSP00000105155
known	GLTPD1	glycolipid transfer protein domain containing 1	CL3773Contig12	ENSFCAG00000016271	ENSFCAT00000016275	ENSFCAP00000015125	ENSCAFG00000019282	ENSCAFT00000030612	ENSCAFP00000028449	ENSG00000215792	ENST00000343938	ENSP00000343890	ENSMUSG00000029073	ENSMUST00000030950	ENSMUSP00000030950
known	USP30	ubiquitin specific peptidase 30 (EC:3.1.2.15); K01072 ubiquitin thiolesterase [EC:3.1.2.15]	CL2243Contig2	ENSFCAG00000008347	ENSFCAT00000008349	ENSFCAP00000007739	ENSCAFG00000011165	ENSCAFT00000017755	ENSCAFP00000016436	ENSG00000135093	ENST00000257548	ENSP00000257548	ENSMUSG00000029592	ENSMUST00000031588	ENSMUSP00000031588
known	RNF185	ring finger protein 185	CL6152Contig3	ENSFCAG00000001317	ENSFCAT00000001317	ENSFCAP00000001225	ENSCAFG00000012993	ENSCAFT00000020620	ENSCAFP00000019138	ENSG00000138942	ENST00000326132	ENSP00000320508	ENSMUSG00000020448	ENSMUST00000077078	ENSMUSP00000076333
known	HAPLN1	hyaluronan and proteoglycan link protein 1 ; K06848 hyaluronan and proteoglycan link protein 1	CL9831Contig1	ENSFCAG00000009210	ENSFCAT00000009212	ENSFCAP00000008536	ENSCAFG00000008508	ENSCAFT00000013499	ENSCAFP00000012491	ENSG00000145681	ENST00000274341	ENSP00000274341	ENSMUSG00000021613	ENSMUST00000022108	ENSMUSP00000022108
known	STX1A	syntaxin 1A (brain) ; K04560 syntaxin 1A	CL14131Contig1	ENSFCAG00000004746	ENSFCAT00000004747	ENSFCAP00000004387	ENSCAFG00000012623	ENSCAFT00000020411	ENSCAFP00000018940	ENSG00000106089	ENST00000222812	ENSP00000222812	ENSMUSG00000007207	ENSMUST00000005509	ENSMUSP00000005509
known	RHOG	ras homolog gene family, member G (rho G) ; K07863 Ras homolog gene family, member G	CL3909Contig3	ENSFCAG00000003744	ENSFCAT00000003745	ENSFCAP00000003451	ENSCAFG00000005889	ENSCAFT00000009497	ENSCAFP00000008817	ENSG00000177105	ENST00000396978	ENSP00000380175	ENSMUSG00000073982	ENSMUST00000098230	ENSMUSP00000095832
known	NULL	NULL	CL2326Contig3	ENSFCAG00000012502	ENSFCAT00000012506	ENSFCAP00000011599	ENSCAFG00000018739	ENSCAFT00000029752	ENSCAFP00000027650	ENSG00000031823	ENST00000340578	ENSP00000341483	ENSMUSG00000002372	ENSMUST00000002445	ENSMUSP00000002445
known	C6orf211	chromosome 6 open reading frame 211	CL634Contig1	ENSFCAG00000010206	ENSFCAT00000010209	ENSFCAP00000009476	ENSCAFG00000000425	ENSCAFT00000000674	ENSCAFP00000000618	ENSG00000146476	ENST00000367294	ENSP00000356263	ENSMUSG00000061759	ENSMUST00000095893	ENSMUSP00000093581
known	NULL	NULL	kidneycell_std_000000816813C22@F.bu	ENSFCAG00000005320	ENSFCAT00000005321	ENSFCAP00000004933	ENSCAFG00000005788	ENSCAFT00000009325	ENSCAFP00000008656	ENSG00000149357	ENST00000278671	ENSP00000278671	ENSMUSG00000030842	ENSMUST00000033131	ENSMUSP00000033131
known	MAF1	MAF1 homolog (S. cerevisiae)	CL1196Contig10	ENSFCAG00000011549	ENSFCAT00000011552	ENSFCAP00000010723	ENSCAFG00000001538	ENSCAFT00000038195	ENSCAFP00000033878	ENSG00000179632	ENST00000322428	ENSP00000318604	ENSMUSG00000022553	ENSMUST00000023212	ENSMUSP00000023212
known	MED27	mediator complex subunit 27	CL3161Contig3	ENSFCAG00000007101	ENSFCAT00000007103	ENSFCAP00000006588	ENSCAFG00000019900	ENSCAFT00000031660	ENSCAFP00000029474	ENSG00000160563	ENST00000292035	ENSP00000292035	ENSMUSG00000026799	ENSMUST00000028139	ENSMUSP00000028139
known	SPOP	speckle-type POZ protein ; K10523 speckle-type POZ protein	CL1883Contig1	ENSFCAG00000002637	ENSFCAT00000002637	ENSFCAP00000002430	ENSCAFG00000016942	ENSCAFT00000026812	ENSCAFP00000024915	ENSG00000121067	ENST00000393332	ENSP00000377005	ENSMUSG00000057522	ENSMUST00000107722	ENSMUSP00000103350
known	STARD3NL	STARD3 N-terminal like	CL5261Contig1	ENSFCAG00000008357	ENSFCAT00000008359	ENSFCAP00000007748	ENSCAFG00000003644	ENSCAFT00000005863	ENSCAFP00000005431	ENSG00000010270	ENST00000396013	ENSP00000379334	ENSMUSG00000003062	ENSMUST00000039694	ENSMUSP00000037991
known	RAC1	ras-related C3 botulinum toxin substrate 1 (rho family, small GTP binding protein Rac1); K04392 Ras-related C3 botulinum toxin substrate 1	CL813Contig28	ENSFCAG00000015608	ENSFCAT00000015612	ENSFCAP00000014473	ENSCAFG00000015716	ENSCAFT00000036656	ENSCAFP00000032062	ENSG00000136238	ENST00000356142	ENSP00000348461	ENSMUSG00000001847	ENSMUST00000100489	ENSMUSP00000098058
known	MAP2K3	mitogen-activated protein kinase kinase 3 (EC:2.7.12.2); K04432 mitogen-activated protein kinase kinase 3 [EC:2.7.12.2]	CL10138Contig3	ENSFCAG00000014840	ENSFCAT00000014844	ENSFCAP00000013766	ENSCAFG00000018530	ENSCAFT00000036730	ENSCAFP00000032138	ENSG00000034152	ENST00000316920	ENSP00000319139	ENSMUSG00000018932	ENSMUST00000019076	ENSMUSP00000019076
known	PSMD6	proteasome (prosome, macropain) 26S subunit, non-ATPase, 6 ; K03037 26S proteasome regulatory subunit N7	CL2620Contig3	ENSFCAG00000000573	ENSFCAT00000000573	ENSFCAP00000000532	ENSCAFG00000006839	ENSCAFT00000011009	ENSCAFP00000010204	ENSG00000163636	ENST00000295901	ENSP00000295901	ENSMUSG00000021737	ENSMUST00000022256	ENSMUSP00000022256
known	STMN4	stathmin-like 4	CL16051Contig2	ENSFCAG00000014418	ENSFCAT00000014422	ENSFCAP00000013372	ENSCAFG00000008715	ENSCAFT00000039833	ENSCAFP00000035741	ENSG00000015592	ENST00000350889	ENSP00000342538	ENSMUSG00000022044	ENSMUST00000074523	ENSMUSP00000074113
known	COMT	catechol-O-methyltransferase (EC:2.1.1.6); K00545 catechol O-methyltransferase [EC:2.1.1.6]	CL4431Contig1	ENSFCAG00000002684	ENSFCAT00000002684	ENSFCAP00000002470	ENSCAFG00000014253	ENSCAFT00000022647	ENSCAFP00000021031	ENSG00000093010	ENST00000402871	ENSP00000385831	ENSMUSG00000000326	ENSMUST00000000335	ENSMUSP00000000335
known	MOSC2	MOCO sulphurase C-terminal domain containing 2	CL6Contig44	ENSFCAG00000002973	ENSFCAT00000002972	ENSFCAP00000002740	ENSCAFG00000011332	ENSCAFT00000018010	ENSCAFP00000016677	ENSG00000117791	ENST00000366913	ENSP00000355880	ENSMUSG00000073481	ENSMUST00000068725	ENSMUSP00000066715
known	SNX11	sorting nexin 11	CL14791Contig1	ENSFCAG00000009371	ENSFCAT00000009373	ENSFCAP00000008688	ENSCAFG00000016833	ENSCAFT00000026645	ENSCAFP00000024751	ENSG00000002919	ENST00000359238	ENSP00000352175	ENSMUSG00000020876	ENSMUST00000107661	ENSMUSP00000103288
known	NULL	NULL	CL4110Contig1	ENSFCAG00000009949	ENSFCAT00000009952	ENSFCAP00000009234	ENSCAFG00000010307	ENSCAFT00000016372	ENSCAFP00000015144	ENSG00000151247	ENST00000394918	ENSP00000378376	ENSMUSG00000028156	ENSMUST00000029803	ENSMUSP00000029803
known	BOLA1	bolA homolog 1 (E. coli)	CL24273Contig1	ENSFCAG00000010103	ENSFCAT00000010106	ENSFCAP00000009379	ENSCAFG00000011579	ENSCAFT00000018363	ENSCAFP00000017008	ENSG00000178096	ENST00000369150	ENSP00000358146	ENSMUSG00000015943	ENSMUST00000016087	ENSMUSP00000016087
known	NULL	NULL	CL12491Contig1	ENSFCAG00000006078	ENSFCAT00000006081	ENSFCAP00000005650	ENSCAFG00000006573	ENSCAFT00000010604	ENSCAFP00000009830	ENSG00000163377	ENST00000295569	ENSP00000295569	ENSMUSG00000046500	ENSMUST00000089295	ENSMUSP00000086710
known	SFRS5	splicing factor, arginine/serine-rich 5	CL3265Contig8	ENSFCAG00000008848	ENSFCAT00000008850	ENSFCAP00000008202	ENSCAFG00000016589	ENSCAFT00000026276	ENSCAFP00000024403	ENSG00000100650	ENST00000394366	ENSP00000377892	ENSMUSG00000021134	ENSMUST00000110356	ENSMUSP00000105985
known	CUTA	cutA divalent cation tolerance homolog (E. coli) ; K03926 periplasmic divalent cation tolerance protein	CL19837Contig1	ENSFCAG00000013655	ENSFCAT00000013659	ENSFCAP00000012663	ENSCAFG00000001008	ENSCAFT00000001551	ENSCAFP00000001427	ENSG00000112514	ENST00000374484	ENSP00000363608	ENSMUSG00000024194	ENSMUST00000114935	ENSMUSP00000110585
known	SNRPB	small nuclear ribonucleoprotein polypeptides B and B1 ; K11086 small nuclear ribonucleoprotein B and B'	CL5469Contig1	ENSFCAG00000014447	ENSFCAT00000014450	ENSFCAP00000013400	ENSCAFG00000006693	ENSCAFT00000030343	ENSCAFP00000028191	ENSG00000125835	ENST00000303103	ENSP00000303591	ENSMUSG00000027404	ENSMUST00000103199	ENSMUSP00000099488
known	PPP1CC	protein phosphatase 1, catalytic subunit, gamma isoform (EC:3.1.3.16); K06269 protein phosphatase 1, catalytic subunit [EC:3.1.3.16]	CL83Contig64	ENSFCAG00000011168	ENSFCAT00000011171	ENSFCAP00000010375	ENSCAFG00000008515	ENSCAFT00000035276	ENSCAFP00000030520	ENSG00000186298	ENST00000340766	ENSP00000341779	ENSMUSG00000004455	ENSMUST00000086294	ENSMUSP00000083474
known	UNG	uracil-DNA glycosylase (EC:3.2.2.3); K03648 uracil-DNA glycosylase [EC:3.2.2.-]	CL10531Contig2	ENSFCAG00000008349	ENSFCAT00000008351	ENSFCAP00000007741	ENSCAFG00000011144	ENSCAFT00000017724	ENSCAFP00000016407	ENSG00000076248	ENST00000242576	ENSP00000242576	ENSMUSG00000029591	ENSMUST00000031587	ENSMUSP00000031587
known	AFAP1L1	actin filament associated protein 1-like 1	CL2699Contig3	ENSFCAG00000003623	ENSFCAT00000003623	ENSFCAP00000003338	ENSCAFG00000018303	ENSCAFT00000029078	ENSCAFP00000027037	ENSG00000157510	ENST00000394338	ENSP00000377870	ENSMUSG00000033032	ENSMUST00000035734	ENSMUSP00000042160
known	CXADR	coxsackie virus and adenovirus receptor ; K06788 coxsackievirus and adenovirus receptor	CL16483Contig2	ENSFCAG00000002911	ENSFCAT00000002910	ENSFCAP00000002680	ENSCAFG00000008291	ENSCAFT00000013150	ENSCAFP00000012169	ENSG00000154639	ENST00000284878	ENSP00000284878	ENSMUSG00000022865	ENSMUST00000023572	ENSMUSP00000023572
known	CLIC1	chloride intracellular channel 1 ; K05021 chloride intracellular channel 1	CL4657Contig1	ENSFCAG00000019049	ENSFCAT00000019285	ENSFCAP00000015718	ENSCAFG00000000621	ENSCAFT00000000962	ENSCAFP00000000881	ENSG00000213719	ENST00000375784	ENSP00000364940	ENSMUSG00000007041	ENSMUST00000007257	ENSMUSP00000007257
known	RPL18	ribosomal protein L18 ; K02883 large subunit ribosomal protein L18e	CL7198Contig1	ENSFCAG00000008652	ENSFCAT00000008655	ENSFCAP00000008019	ENSCAFG00000003967	ENSCAFT00000006369	ENSCAFP00000005899	ENSG00000063177	ENST00000084795	ENSP00000084795	ENSMUSG00000059070	ENSMUST00000072503	ENSMUSP00000072320
known	POLDIP2	polymerase (DNA-directed), delta interacting protein 2	CL1297Contig3	ENSFCAG00000008395	ENSFCAT00000008397	ENSFCAP00000007784	ENSCAFG00000018665	ENSCAFT00000029631	ENSCAFP00000027538	ENSG00000004142	ENST00000003607	ENSP00000003607	ENSMUSG00000001100	ENSMUST00000001127	ENSMUSP00000001127
known	LAPTM4A	lysosomal protein transmembrane 4 alpha	CL342Contig9	ENSFCAG00000005353	ENSFCAT00000005354	ENSFCAP00000004965	ENSCAFG00000003829	ENSCAFT00000006160	ENSCAFP00000005704	ENSG00000068697	ENST00000175091	ENSP00000175091	ENSMUSG00000020585	ENSMUST00000020909	ENSMUSP00000020909
known	WIPI2	WD repeat domain, phosphoinositide interacting 2	CL2056Contig1	ENSFCAG00000009990	ENSFCAT00000009993	ENSFCAP00000009275	ENSCAFG00000016067	ENSCAFT00000025509	ENSCAFP00000023684	ENSG00000157954	ENST00000288828	ENSP00000288828	ENSMUSG00000029578	ENSMUST00000036872	ENSMUSP00000045201
known	PLA2G12B	phospholipase A2, group XIIB (EC:3.1.1.4); K01047 phospholipase A2 [EC:3.1.1.4]	CL5580Contig1	ENSFCAG00000006695	ENSFCAT00000006695	ENSFCAP00000006222	ENSCAFG00000014545	ENSCAFT00000023098	ENSCAFP00000021447	ENSG00000138308	ENST00000373032	ENSP00000362123	ENSMUSG00000009646	ENSMUST00000009790	ENSMUSP00000009790
known	NULL	NULL	CL8898Contig2	ENSFCAG00000002486	ENSFCAT00000002486	ENSFCAP00000002287	ENSCAFG00000007766	ENSCAFT00000012404	ENSCAFP00000030344	ENSG00000085231	ENST00000328663	ENSP00000370193	ENSMUSG00000052293	ENSMUST00000084721	ENSMUSP00000081772
known	SLC39A3	solute carrier family 39 (zinc transporter), member 3	CL10787Contig2	ENSFCAG00000015778	ENSFCAT00000015782	ENSFCAP00000014633	ENSCAFG00000019383	ENSCAFT00000030812	ENSCAFP00000028646	ENSG00000141873	ENST00000269740	ENSP00000269740	ENSMUSG00000046822	ENSMUST00000059551	ENSMUSP00000057094
known	BUD31	BUD31 homolog (S. cerevisiae)	CL27762Contig1	ENSFCAG00000015068	ENSFCAT00000015072	ENSFCAP00000013977	ENSCAFG00000015065	ENSCAFT00000023917	ENSCAFP00000022202	ENSG00000106245	ENST00000222969	ENSP00000222969	ENSMUSG00000038722	ENSMUST00000110650	ENSMUSP00000106280
known	AEBP1	AE binding protein 1	CL1684Contig1	ENSFCAG00000014358	ENSFCAT00000014362	ENSFCAP00000013320	ENSCAFG00000002917	ENSCAFT00000004668	ENSCAFP00000004320	ENSG00000106624	ENST00000223357	ENSP00000223357	ENSMUSG00000020473	ENSMUST00000102923	ENSMUSP00000099987
known	HPX	hemopexin (EC:3.2.1.35)	CL4793Contig1	ENSFCAG00000004629	ENSFCAT00000004630	ENSFCAP00000004278	ENSCAFG00000006430	ENSCAFT00000010394	ENSCAFP00000009637	ENSG00000110169	ENST00000265983	ENSP00000265983	ENSMUSG00000030895	ENSMUST00000033185	ENSMUSP00000033185
known	MCART1	mitochondrial carrier triple repeat 1	CL739Contig6	ENSFCAG00000011924	ENSFCAT00000011927	ENSFCAP00000011063	ENSCAFG00000002395	ENSCAFT00000003753	ENSCAFP00000003471	ENSG00000122696	ENST00000242275	ENSP00000242275	ENSMUSG00000045973	ENSMUST00000107796	ENSMUSP00000103425
known	P4HA2	prolyl 4-hydroxylase, alpha polypeptide II (EC:1.14.11.2); K00472 prolyl 4-hydroxylase [EC:1.14.11.2]	CL1131Contig5	ENSFCAG00000014013	ENSFCAT00000014017	ENSFCAP00000012995	ENSCAFG00000000824	ENSCAFT00000001290	ENSCAFP00000001182	ENSG00000072682	ENST00000358760	ENSP00000351611	ENSMUSG00000018906	ENSMUST00000019050	ENSMUSP00000019050
known	ZNF558	zinc finger protein 558 ; K09228 KRAB domain-containing zinc finger protein	CL2877Contig3	ENSFCAG00000010492	ENSFCAT00000010495	ENSFCAP00000009741	ENSCAFG00000011536	ENSCAFT00000018402	ENSCAFP00000017045	ENSG00000167785	ENST00000301475	ENSP00000301475	ENSMUSG00000056712	ENSMUST00000034647	ENSMUSP00000034647
known	DCXR	dicarbonyl/L-xylulose reductase (EC:1.1.1.10); K03331 L-xylulose reductase [EC:1.1.1.10]	CL17515Contig1	ENSFCAG00000011675	ENSFCAT00000011677	ENSFCAP00000010836	ENSCAFG00000005927	ENSCAFT00000009579	ENSCAFP00000008894	ENSG00000169738	ENST00000306869	ENSP00000303356	ENSMUSG00000025150	ENSMUST00000026148	ENSMUSP00000026148
known	BCL7B	B-cell CLL/lymphoma 7B	CL4945Contig4	ENSFCAG00000012674	ENSFCAT00000012676	ENSFCAP00000011751	ENSCAFG00000023730	ENSCAFT00000020787	ENSCAFP00000019299	ENSG00000106635	ENST00000223368	ENSP00000223368	ENSMUSG00000029681	ENSMUST00000031692	ENSMUSP00000031692
known	RAB30	RAB30, member RAS oncogene family ; K07917 Ras-related protein Rab-30	CL7698Contig2	ENSFCAG00000014416	ENSFCAT00000014419	ENSFCAP00000013369	ENSCAFG00000004616	ENSCAFT00000007438	ENSCAFP00000006892	ENSG00000137502	ENST00000260056	ENSP00000260056	ENSMUSG00000030643	ENSMUST00000107180	ENSMUSP00000102798
known	SPRY1	sprouty homolog 1, antagonist of FGF signaling (Drosophila) ; K04704 sprouty	CL6592Contig4	ENSFCAG00000013543	ENSFCAT00000013544	ENSFCAP00000012555	ENSCAFG00000003979	ENSCAFT00000006378	ENSCAFP00000005905	ENSG00000164056	ENST00000394339	ENSP00000377871	ENSMUSG00000037211	ENSMUST00000108107	ENSMUSP00000103742
known	DYNLRB1	dynein, light chain, roadblock-type 1 ; K10419 dynein light chain roadblock-type	lung_long_000001527702E13@F.bu	ENSFCAG00000002304	ENSFCAT00000002304	ENSFCAP00000002126	ENSCAFG00000007547	ENSCAFT00000012090	ENSCAFP00000011207	ENSG00000125971	ENST00000374846	ENSP00000363979	ENSMUSG00000047459	ENSMUST00000109682	ENSMUSP00000105304
known	TIMM10	translocase of inner mitochondrial membrane 10 homolog (yeast)	CL13352Contig2	ENSFCAG00000015169	ENSFCAT00000015173	ENSFCAP00000014072	ENSCAFG00000007847	ENSCAFT00000038190	ENSCAFP00000033871	ENSG00000134809	ENST00000257245	ENSP00000257245	ENSMUSG00000027076	ENSMUST00000111631	ENSMUSP00000107258
known	UQCRC1	ubiquinol-cytochrome c reductase core protein I (EC:1.10.2.2); K00414 ubiquinol-cytochrome c reductase core subunit 1 [EC:1.10.2.2]	CL357Contig5	ENSFCAG00000002100	ENSFCAT00000002100	ENSFCAP00000001942	ENSCAFG00000012329	ENSCAFT00000019627	ENSCAFP00000018204	ENSG00000010256	ENST00000203407	ENSP00000203407	ENSMUSG00000025651	ENSMUST00000026743	ENSMUSP00000026743
known	STX4	syntaxin 4 ; K08486 syntaxin 1B/2/3/4	CL2130Contig2	ENSFCAG00000002600	ENSFCAT00000002599	ENSFCAP00000002395	ENSCAFG00000016787	ENSCAFT00000026581	ENSCAFP00000024687	ENSG00000103496	ENST00000313843	ENSP00000317714	ENSMUSG00000030805	ENSMUST00000033075	ENSMUSP00000033075
known	MED20	mediator complex subunit 20	CL5964Contig1	ENSFCAG00000004863	ENSFCAT00000004863	ENSFCAP00000004492	ENSCAFG00000001613	ENSCAFT00000002529	ENSCAFP00000002348	ENSG00000124641	ENST00000394251	ENSP00000377795	ENSMUSG00000073387	ENSMUST00000024778	ENSMUSP00000024778
known	TRAPPC4	trafficking protein particle complex 4	CL9293Contig3	ENSFCAG00000001152	ENSFCAT00000001152	ENSFCAP00000001067	ENSCAFG00000012383	ENSCAFT00000019671	ENSCAFP00000018245	ENSG00000196655	ENST00000359005	ENSP00000351896	ENSMUSG00000032112	ENSMUST00000034623	ENSMUSP00000034623
known	SLC25A34	solute carrier family 25, member 34	CL11621Contig2	ENSFCAG00000011588	ENSFCAT00000011590	ENSFCAP00000010756	ENSCAFG00000016153	ENSCAFT00000025639	ENSCAFP00000023812	ENSG00000162461	ENST00000294454	ENSP00000294454	ENSMUSG00000040740	ENSMUST00000038661	ENSMUSP00000039188
known	NAT5	N-acetyltransferase 5 (GCN5-related, putative) (EC:2.3.1.-); K00680 [EC:2.3.1.-]	CL3041Contig6	ENSFCAG00000014529	ENSFCAT00000014533	ENSFCAP00000013478	ENSCAFG00000005357	ENSCAFT00000008621	ENSCAFP00000007989	ENSG00000173418	ENST00000334982	ENSP00000335636	ENSMUSG00000002728	ENSMUST00000110000	ENSMUSP00000105627
known	CAPNS1	calpain, small subunit 1 (EC:3.4.22.17); K08583 calpain, small subunit 1	CL1814Contig7	ENSFCAG00000014149	ENSFCAT00000014156	ENSFCAP00000013127	ENSCAFG00000006584	ENSCAFT00000010622	ENSCAFP00000009845	ENSG00000126247	ENST00000246533	ENSP00000246533	ENSMUSG00000001794	ENSMUST00000001845	ENSMUSP00000001845
known	SYP	synaptophysin	CL5125Contig2	ENSFCAG00000003821	ENSFCAT00000003822	ENSFCAP00000003523	ENSCAFG00000015805	ENSCAFT00000025039	ENSCAFP00000023239	ENSG00000102003	ENST00000263233	ENSP00000263233	ENSMUSG00000031144	ENSMUST00000116638	ENSMUSP00000112337
known	C9	complement component 9 ; K04000 complement component 9	CL800Contig2	ENSFCAG00000013123	ENSFCAT00000013126	ENSFCAP00000012169	ENSCAFG00000018626	ENSCAFT00000029570	ENSCAFP00000027486	ENSG00000113600	ENST00000263408	ENSP00000263408	ENSMUSG00000022149	ENSMUST00000022749	ENSMUSP00000022749
known	FAM96A	family with sequence similarity 96, member A	adrenal_std_000000675615F05@R.gu	ENSFCAG00000004178	ENSFCAT00000004179	ENSFCAP00000003848	ENSCAFG00000017035	ENSCAFT00000026978	ENSCAFP00000025080	ENSG00000166797	ENST00000300030	ENSP00000300030	ENSMUSG00000032381	ENSMUST00000034945	ENSMUSP00000034945
known	INPP5A	inositol polyphosphate-5-phosphatase, 40kDa (EC:3.1.3.56); K01106 inositol-1,4,5-trisphosphate 5-phosphatase [EC:3.1.3.56]	CL253Contig18	ENSFCAG00000010899	ENSFCAT00000010906	ENSFCAP00000010128	ENSCAFG00000011136	ENSCAFT00000017710	ENSCAFP00000016395	ENSG00000068383	ENST00000368594	ENSP00000357583	ENSMUSG00000025477	ENSMUST00000106098	ENSMUSP00000101704
known	SPRYD4	SPRY domain containing 4	CL15262Contig1	ENSFCAG00000012026	ENSFCAT00000012029	ENSFCAP00000011158	ENSCAFG00000000130	ENSCAFT00000000213	ENSCAFP00000000192	ENSG00000176422	ENST00000338146	ENSP00000338034	ENSMUSG00000051346	ENSMUST00000061995	ENSMUSP00000054731
known	GULP1	GULP, engulfment adaptor PTB domain containing 1	CL4224Contig1	ENSFCAG00000008457	ENSFCAT00000008460	ENSFCAP00000007842	ENSCAFG00000014796	ENSCAFT00000023491	ENSCAFP00000021816	ENSG00000144366	ENST00000359135	ENSP00000352047	ENSMUSG00000056870	ENSMUST00000074525	ENSMUSP00000074115
known	CAPZB	capping protein (actin filament) muscle Z-line, beta ; K10365 capping protein (actin filament) muscle Z-line, beta	CL6761Contig2	ENSFCAG00000008775	ENSFCAT00000008777	ENSFCAP00000008137	ENSCAFG00000015152	ENSCAFT00000024053	ENSCAFP00000022331	ENSG00000077549	ENST00000401084	ENSP00000383862	ENSMUSG00000028745	ENSMUST00000102508	ENSMUSP00000099566
known	BATF3	basic leucine zipper transcription factor, ATF-like 3 ; K09034 ATF-like basic leucine zipper transcriptional factor	neothymus_long_000001917603I18@R.gu	ENSFCAG00000014614	ENSFCAT00000014618	ENSFCAP00000013556	ENSCAFG00000012348	ENSCAFT00000019594	ENSCAFP00000018175	ENSG00000123685	ENST00000243440	ENSP00000243440	ENSMUSG00000026630	ENSMUST00000027943	ENSMUSP00000027943
known	PNMA1	paraneoplastic antigen MA1	CL1370Contig2	ENSFCAG00000012218	ENSFCAT00000012220	ENSFCAP00000011335	ENSCAFG00000016861	ENSCAFT00000026692	ENSCAFP00000024798	ENSG00000176903	ENST00000316836	ENSP00000318914	ENSMUSG00000054383	ENSMUST00000061425	ENSMUSP00000060783
known	SGTA	small glutamine-rich tetratricopeptide repeat (TPR)-containing, alpha	CL3781Contig2	ENSFCAG00000015780	ENSFCAT00000015785	ENSFCAP00000014636	ENSCAFG00000019382	ENSCAFT00000030809	ENSCAFP00000028643	ENSG00000104969	ENST00000221566	ENSP00000221566	ENSMUSG00000004937	ENSMUST00000005067	ENSMUSP00000005067
known	RAB32	RAB32, member RAS oncogene family ; K07918 Ras-related protein Rab-32	CL2244Contig3	ENSFCAG00000011536	ENSFCAT00000011539	ENSFCAP00000010714	ENSCAFG00000000342	ENSCAFT00000000532	ENSCAFP00000000483	ENSG00000118508	ENST00000367495	ENSP00000356465	ENSMUSG00000030559	ENSMUST00000107256	ENSMUSP00000102877
known	MEST	mesoderm specific transcript homolog (mouse)	CL6176Contig2	ENSFCAG00000015090	ENSFCAT00000015095	ENSFCAP00000013998	ENSCAFG00000001450	ENSCAFT00000002268	ENSCAFP00000002104	ENSG00000106484	ENST00000393187	ENSP00000376884	ENSMUSG00000051855	ENSMUST00000063387	ENSMUSP00000069673
known	FKBP1A	FK506 binding protein 1A, 12kDa (EC:5.2.1.8); K09568 FK506-binding protein 1 [EC:5.2.1.8]	CL9834Contig1	ENSFCAG00000012842	ENSFCAT00000012846	ENSFCAP00000011910	ENSCAFG00000023724	ENSCAFT00000036655	ENSCAFP00000032061	ENSG00000088832	ENST00000381742	ENSP00000371161	ENSMUSG00000032966	ENSMUST00000044011	ENSMUSP00000037206
known	SNAP29	synaptosomal-associated protein, 29kDa ; K08509 synaptosomal-associated protein, 29kDa	CL1414Contig19	ENSFCAG00000006003	ENSFCAT00000006005	ENSFCAP00000005578	ENSCAFG00000015201	ENSCAFT00000024144	ENSCAFP00000022415	ENSG00000099940	ENST00000215730	ENSP00000215730	ENSMUSG00000022765	ENSMUST00000023449	ENSMUSP00000023449
known	TARDBP	TAR DNA binding protein	CL390Contig6	ENSFCAG00000000050	ENSFCAT00000000049	ENSFCAP00000000044	ENSCAFG00000016759	ENSCAFT00000026536	ENSCAFP00000024643	ENSG00000120948	ENST00000240185	ENSP00000240185	ENSMUSG00000041459	ENSMUST00000045180	ENSMUSP00000038113
known	CUL4A	cullin 4A ; K10609 cullin 4	CL232Contig8	ENSFCAG00000014246	ENSFCAT00000014250	ENSFCAP00000013219	ENSCAFG00000006290	ENSCAFT00000010211	ENSCAFP00000009472	ENSG00000139842	ENST00000375435	ENSP00000364584	ENSMUSG00000031446	ENSMUST00000016680	ENSMUSP00000016680
known	HCCA2	HCCA2 protein	CL6357Contig2	ENSFCAG00000011122	ENSFCAT00000011125	ENSFCAP00000010332	ENSCAFG00000010003	ENSCAFT00000015908	ENSCAFP00000014716	ENSG00000182208	ENST00000329957	ENSP00000328694	ENSMUSG00000025147	ENSMUST00000084418	ENSMUSP00000081455
known	LRTOMT	leucine rich transmembrane and 0-methyltransferase domain containing (EC:2.1.1.6)	kidney_long_000001653370E10@F.bu	ENSFCAG00000005319	ENSFCAT00000005320	ENSFCAP00000004932	ENSCAFG00000005792	ENSCAFT00000009327	ENSCAFP00000008658	ENSG00000184154	ENST00000289488	ENSP00000289488	ENSMUSG00000064307	ENSMUST00000078448	ENSMUSP00000077543
known	SNRPA	small nuclear ribonucleoprotein polypeptide A ; K11091 U1 small nuclear ribonucleoprotein A	CL12023Contig1	ENSFCAG00000016209	ENSFCAT00000016213	ENSFCAP00000015063	ENSCAFG00000005091	ENSCAFT00000008192	ENSCAFP00000007587	ENSG00000077312	ENST00000243563	ENSP00000243563	ENSMUSG00000061479	ENSMUST00000080356	ENSMUSP00000079228
known	PGAM5	phosphoglycerate mutase family member 5	CL3166Contig1	ENSFCAG00000002503	ENSFCAT00000002503	ENSFCAP00000002303	ENSCAFG00000006123	ENSCAFT00000009911	ENSCAFP00000009198	ENSG00000176894	ENST00000317555	ENSP00000321503	ENSMUSG00000029500	ENSMUST00000112505	ENSMUSP00000108124
known	VPS36	vacuolar protein sorting 36 homolog (S. cerevisiae)	CL18845Contig1	ENSFCAG00000010019	ENSFCAT00000010020	ENSFCAP00000009299	ENSCAFG00000005932	ENSCAFT00000039239	ENSCAFP00000035061	ENSG00000136100	ENST00000378060	ENSP00000367299	ENSMUSG00000031479	ENSMUST00000033866	ENSMUSP00000033866
known	VAPB	VAMP (vesicle-associated membrane protein)-associated protein B and C; K10707 vesicle-associated membrane protein-associated protein B	CL5268Contig3	ENSFCAG00000009291	ENSFCAT00000009293	ENSFCAP00000008615	ENSCAFG00000012110	ENSCAFT00000019237	ENSCAFP00000017842	ENSG00000124164	ENST00000265619	ENSP00000265619	ENSMUSG00000054455	ENSMUST00000067530	ENSMUSP00000064699
known	ELOVL7	ELOVL family member 7, elongation of long chain fatty acids (yeast); K10250 elongation of very long chain fatty acids protein 7	CL8143Contig4	ENSFCAG00000013596	ENSFCAT00000013600	ENSFCAP00000012607	ENSCAFG00000007140	ENSCAFT00000011448	ENSCAFP00000010608	ENSG00000164181	ENST00000296596	ENSP00000296596	ENSMUSG00000021696	ENSMUST00000022207	ENSMUSP00000022207
known	C1orf57	chromosome 1 open reading frame 57	CL10182Contig2	ENSFCAG00000014211	ENSFCAT00000014215	ENSFCAP00000013185	ENSCAFG00000011612	ENSCAFT00000018422	ENSCAFP00000017063	ENSG00000135778	ENST00000366627	ENSP00000355586	ENSMUSG00000031851	ENSMUST00000034313	ENSMUSP00000034313
known	PRDX1	peroxiredoxin 1 (EC:1.11.1.15); K03386 peroxiredoxin (alkyl hydroperoxide reductase subunit C) [EC:1.11.1.15]	CL26263Contig1	ENSFCAG00000000473	ENSFCAT00000000473	ENSFCAP00000000438	ENSCAFG00000017163	ENSCAFT00000036140	ENSCAFP00000031482	ENSG00000117450	ENST00000319248	ENSP00000361152	ENSMUSG00000028691	ENSMUST00000106470	ENSMUSP00000102078
known	ADAT2	adenosine deaminase, tRNA-specific 2, TAD2 homolog (S. cerevisiae)	CL16133Contig2	ENSFCAG00000003214	ENSFCAT00000003214	ENSFCAP00000002962	ENSCAFG00000000305	ENSCAFT00000000467	ENSCAFP00000000422	ENSG00000189007	ENST00000237283	ENSP00000237283	ENSMUSG00000019808	ENSMUST00000019944	ENSMUSP00000019944
known	ZNF639	zinc finger protein 639	CL4441Contig3	ENSFCAG00000012004	ENSFCAT00000012006	ENSFCAP00000011135	ENSCAFG00000011279	ENSCAFT00000017922	ENSCAFP00000016596	ENSG00000121864	ENST00000326361	ENSP00000325634	ENSMUSG00000027667	ENSMUST00000116344	ENSMUSP00000112047
known	MXD1	MAX dimerization protein 1 ; K09114 MAX dimerization protein	CL7072Contig5	ENSFCAG00000005907	ENSFCAT00000005908	ENSFCAP00000005486	ENSCAFG00000003321	ENSCAFT00000005318	ENSCAFP00000004922	ENSG00000059728	ENST00000264444	ENSP00000264444	ENSMUSG00000001156	ENSMUST00000001184	ENSMUSP00000001184
known	ROGDI	rogdi homolog (Drosophila)	CL14937Contig1	ENSFCAG00000004568	ENSFCAT00000004569	ENSFCAP00000004220	ENSCAFG00000019166	ENSCAFT00000030430	ENSCAFP00000028272	ENSG00000067836	ENST00000322048	ENSP00000322832	ENSMUSG00000022540	ENSMUST00000023191	ENSMUSP00000023191
known	LYRM1	LYR motif containing 1	CL4111Contig2	ENSFCAG00000015162	ENSFCAT00000015166	ENSFCAP00000014065	ENSCAFG00000017878	ENSCAFT00000028362	ENSCAFP00000026376	ENSG00000102897	ENST00000219168	ENSP00000219168	ENSMUSG00000030922	ENSMUST00000106516	ENSMUSP00000102126
known	VMAC	vimentin-type IF-associated coiled-coil protein	CL24308Contig1	ENSFCAG00000012501	ENSFCAT00000012503	ENSFCAP00000011597	ENSCAFG00000018751	ENSCAFT00000029762	ENSCAFP00000027659	ENSG00000187650	ENST00000339485	ENSP00000343348	ENSMUSG00000054723	ENSMUST00000067931	ENSMUSP00000064120
known	STXBP6	syntaxin binding protein 6 (amisyn) ; K08519 syntaxin binding protein 6 (amisyn)	CL1249Contig2	ENSFCAG00000013502	ENSFCAT00000013505	ENSFCAP00000012523	ENSCAFG00000012467	ENSCAFT00000019795	ENSCAFP00000018362	ENSG00000168952	ENST00000323944	ENSP00000324302	ENSMUSG00000046314	ENSMUST00000053768	ENSMUSP00000052639
known	ATG4B	ATG4 autophagy related 4 homolog B (S. cerevisiae) ; K08342 autophagy-related protein 4 [EC:3.4.22.-]	CL3274Contig3	ENSFCAG00000014281	ENSFCAT00000014285	ENSFCAP00000013250	ENSCAFG00000013054	ENSCAFT00000020734	ENSCAFP00000019248	ENSG00000168397	ENST00000337606	ENSP00000336547	ENSMUSG00000026280	ENSMUST00000027502	ENSMUSP00000027502
known	CAPZA1	capping protein (actin filament) muscle Z-line, alpha 1 ; K10364 capping protein (actin filament) muscle Z-line, alpha	CL19913Contig2	ENSFCAG00000013303	ENSFCAT00000013307	ENSFCAP00000012339	ENSCAFG00000013477	ENSCAFT00000030245	ENSCAFP00000028103	ENSG00000116489	ENST00000263168	ENSP00000263168	ENSMUSG00000070372	ENSMUST00000094028	ENSMUSP00000102381
known	RPS23	ribosomal protein S23 ; K02973 small subunit ribosomal protein S23e	CL5470Contig2	ENSFCAG00000008839	ENSFCAT00000008841	ENSFCAP00000008193	ENSCAFG00000008642	ENSCAFT00000013699	ENSCAFP00000012672	ENSG00000186468	ENST00000296674	ENSP00000296674	ENSMUSG00000049517	ENSMUST00000051955	ENSMUSP00000054490
known	NDUFB8	NADH dehydrogenase (ubiquinone) 1 beta subcomplex, 8, 19kDa ; K03964 NADH dehydrogenase (ubiquinone) 1 beta subcomplex 8 [EC:1.6.5.3 1.6.99.3]	CL8521Contig1	ENSFCAG00000006453	ENSFCAT00000006455	ENSFCAP00000005997	ENSCAFG00000009698	ENSCAFT00000015399	ENSCAFP00000014250	ENSG00000166136	ENST00000299166	ENSP00000299166	ENSMUSG00000025204	ENSMUST00000026222	ENSMUSP00000026222
known	DCTN3	dynactin 3 (p22) ; K10425 dynactin 3	CL10573Contig1	ENSFCAG00000003154	ENSFCAT00000003154	ENSFCAP00000002904	ENSCAFG00000001937	ENSCAFT00000003060	ENSCAFP00000002841	ENSG00000137100	ENST00000259632	ENSP00000259632	ENSMUSG00000028447	ENSMUST00000030158	ENSMUSP00000030158
known	RAB1B	RAB1B, member RAS oncogene family ; K07875 Ras-related protein Rab-1B	CL26Contig20	ENSFCAG00000002536	ENSFCAT00000002536	ENSFCAP00000002335	ENSCAFG00000012855	ENSCAFT00000020406	ENSCAFP00000018936	ENSG00000174903	ENST00000311481	ENSP00000310226	ENSMUSG00000024870	ENSMUST00000025804	ENSMUSP00000025804
known	MGST1	microsomal glutathione S-transferase 1 (EC:2.5.1.18); K00799 glutathione S-transferase [EC:2.5.1.18]	CL16505Contig2	ENSFCAG00000003697	ENSFCAT00000003698	ENSFCAP00000003407	ENSCAFG00000012619	ENSCAFT00000020041	ENSCAFP00000018590	ENSG00000008394	ENST00000396207	ENSP00000379510	ENSMUSG00000008540	ENSMUST00000008684	ENSMUSP00000008684
known	PPP4C	protein phosphatase 4 (formerly X), catalytic subunit (EC:3.1.3.16); K01090 protein phosphatase [EC:3.1.3.16]	CL4667Contig1	ENSFCAG00000014171	ENSFCAT00000014175	ENSFCAP00000013146	ENSCAFG00000017089	ENSCAFT00000027067	ENSCAFP00000025167	ENSG00000149923	ENST00000279387	ENSP00000279387	ENSMUSG00000030697	ENSMUST00000032936	ENSMUSP00000032936
known	NULL	NULL	CL7205Contig1	ENSFCAG00000011780	ENSFCAT00000011783	ENSFCAP00000010934	ENSCAFG00000016851	ENSCAFT00000026674	ENSCAFP00000024780	ENSG00000160785	ENST00000359511	ENSP00000352497	ENSMUSG00000050144	ENSMUST00000057935	ENSMUSP00000057871
known	CLUAP1	clusterin associated protein 1	CL13023Contig1	ENSFCAG00000012278	ENSFCAT00000012281	ENSFCAP00000011392	ENSCAFG00000019274	ENSCAFT00000030600	ENSCAFP00000028437	ENSG00000103351	ENST00000341633	ENSP00000344392	ENSMUSG00000014232	ENSMUST00000040881	ENSMUSP00000043397
known	NULL	NULL	CL3431Contig6	ENSFCAG00000015168	ENSFCAT00000015172	ENSFCAP00000014071	ENSCAFG00000004423	ENSCAFT00000007123	ENSCAFP00000006596	ENSG00000179152	ENST00000342649	ENSP00000341539	ENSMUSG00000046603	ENSMUST00000052740	ENSMUSP00000049759
known	PRMT1	protein arginine methyltransferase 1 ; K11434 protein arginine N-methyltransferase 1 [EC:2.1.1.-]	CL2057Contig2	ENSFCAG00000006081	ENSFCAT00000006084	ENSFCAP00000005652	ENSCAFG00000003589	ENSCAFT00000005773	ENSCAFP00000005344	ENSG00000126457	ENST00000351853	ENSP00000246789	ENSMUSG00000052429	ENSMUST00000045325	ENSMUSP00000045365
known	FAM57A	family with sequence similarity 57, member A	CL5670Contig3	ENSFCAG00000001669	ENSFCAT00000001669	ENSFCAP00000001549	ENSCAFG00000019129	ENSCAFT00000030379	ENSCAFP00000028226	ENSG00000167695	ENST00000308278	ENSP00000312017	ENSMUSG00000069808	ENSMUST00000094014	ENSMUSP00000091553
known	RFC2	replication factor C (activator 1) 2, 40kDa ; K10755 replication factor C subunit 2/4	CL8913Contig2	ENSFCAG00000009705	ENSFCAT00000009707	ENSFCAP00000008999	ENSCAFG00000011962	ENSCAFT00000019010	ENSCAFP00000017619	ENSG00000049541	ENST00000055077	ENSP00000055077	ENSMUSG00000023104	ENSMUST00000023867	ENSMUSP00000023867
known	CASP9	caspase 9, apoptosis-related cysteine peptidase (EC:3.4.22.62); K04399 caspase 9, apoptosis-related cysteine protease [EC:3.4.22.62]	CL10915Contig3	ENSFCAG00000003269	ENSFCAT00000003269	ENSFCAP00000003016	ENSCAFG00000016279	ENSCAFT00000025820	ENSCAFP00000023977	ENSG00000132906	ENST00000375890	ENSP00000365051	ENSMUSG00000028914	ENSMUST00000030747	ENSMUSP00000030747
known	PDXK	pyridoxal (pyridoxine, vitamin B6) kinase (EC:2.7.1.35); K00868 pyridoxine kinase [EC:2.7.1.35]	CL2781Contig7	ENSFCAG00000008432	ENSFCAT00000008433	ENSFCAP00000007817	ENSCAFG00000010634	ENSCAFT00000016904	ENSCAFP00000015643	ENSG00000160209	ENST00000291565	ENSP00000291565	ENSMUSG00000032788	ENSMUST00000041616	ENSMUSP00000038540
known	ATPIF1	ATPase inhibitory factor 1	CL16964Contig1	ENSFCAG00000013395	ENSFCAT00000013399	ENSFCAP00000012423	ENSCAFG00000011801	ENSCAFT00000018845	ENSCAFP00000017463	ENSG00000130770	ENST00000335514	ENSP00000335203	ENSMUSG00000054428	ENSMUST00000067496	ENSMUSP00000064282
known	C8orf4	chromosome 8 open reading frame 4	CL4798Contig1	ENSFCAG00000013078	ENSFCAT00000013082	ENSFCAP00000012129	ENSCAFG00000005747	ENSCAFT00000009248	ENSCAFP00000008581	ENSG00000176907	ENST00000315792	ENSP00000319914	ENSMUSG00000056313	ENSMUST00000052622	ENSMUSP00000058631
known	DYNC1LI1	dynein, cytoplasmic 1, light intermediate chain 1 ; K10416 dynein light intermediate chain 1, cytosolic	CL740Contig3	ENSFCAG00000007914	ENSFCAT00000007916	ENSFCAP00000007330	ENSCAFG00000005390	ENSCAFT00000008675	ENSCAFP00000008041	ENSG00000144635	ENST00000273130	ENSP00000273130	ENSMUSG00000032435	ENSMUST00000047404	ENSMUSP00000035366
known	CD81	CD81 molecule ; K06508 CD81 antigen	CL1136Contig5	ENSFCAG00000006941	ENSFCAT00000006943	ENSFCAP00000006444	ENSCAFG00000010121	ENSCAFT00000016080	ENSCAFP00000014870	ENSG00000110651	ENST00000381036	ENSP00000370424	ENSMUSG00000037706	ENSMUST00000037941	ENSMUSP00000043768
known	RPL19	ribosomal protein L19 ; K02885 large subunit ribosomal protein L19e	CL2888Contig1	ENSFCAG00000009964	ENSFCAT00000009967	ENSFCAP00000009249	ENSCAFG00000016493	ENSCAFT00000026132	ENSCAFP00000024264	ENSG00000108298	ENST00000225430	ENSP00000225430	ENSMUSG00000017404	ENSMUST00000017548	ENSMUSP00000017548
known	C6orf125	chromosome 6 open reading frame 125	CL17517Contig1	ENSFCAG00000013662	ENSFCAT00000013666	ENSFCAP00000012670	ENSCAFG00000001188	ENSCAFT00000001836	ENSCAFP00000001692	ENSG00000137288	ENST00000374231	ENSP00000363348	ENSMUSG00000024208	ENSMUST00000025045	ENSMUSP00000025045
known	ITGB5	integrin, beta 5 ; K06588 integrin beta 5	CL494Contig2	ENSFCAG00000015093	ENSFCAT00000015097	ENSFCAP00000014000	ENSCAFG00000012477	ENSCAFT00000019852	ENSCAFP00000018413	ENSG00000082781	ENST00000296181	ENSP00000296181	ENSMUSG00000022817	ENSMUST00000115028	ENSMUSP00000110680
known	SPIN2B	spindlin family, member 2B	CL7707Contig1	ENSFCAG00000007197	ENSFCAT00000007199	ENSFCAP00000006674	ENSCAFG00000002208	ENSCAFT00000003467	ENSCAFP00000003215	ENSG00000186787	ENST00000333933	ENSP00000335008	ENSMUSG00000046550	ENSMUST00000049999	ENSMUSP00000059499
known	RPP21	ribonuclease P/MRP 21kDa subunit (EC:3.1.26.5); K03540 ribonuclease P subunit RPR2 [EC:3.1.26.5]	CL6594Contig5	ENSFCAG00000002035	ENSFCAT00000002035	ENSFCAP00000001882	ENSCAFG00000000394	ENSCAFT00000000624	ENSCAFP00000000570	ENSG00000204596	ENST00000376640	ENSP00000365827	ENSMUSG00000024446	ENSMUST00000025319	ENSMUSP00000025319
known	POLE3	polymerase (DNA directed), epsilon 3 (p17 subunit) (EC:2.7.7.7); K02326 DNA polymerase epsilon subunit 3 [EC:2.7.7.7]	lung_long_000001634502F14@F.bu	ENSFCAG00000005520	ENSFCAT00000005522	ENSFCAP00000005122	ENSCAFG00000003249	ENSCAFT00000005207	ENSCAFP00000004818	ENSG00000148229	ENST00000374171	ENSP00000363286	ENSMUSG00000028394	ENSMUST00000030091	ENSMUSP00000030091
known	POLR2E	polymerase (RNA) II (DNA directed) polypeptide E, 25kDa (EC:2.7.7.6); K03013 DNA-directed RNA polymerase II subunit E	CL13353Contig2	ENSFCAG00000007318	ENSFCAT00000007320	ENSFCAP00000006785	ENSCAFG00000019546	ENSCAFT00000031075	ENSCAFP00000028908	ENSG00000099817	ENST00000215587	ENSP00000215587	ENSMUSG00000004667	ENSMUST00000004786	ENSMUSP00000004786
known	MRS2	MRS2 magnesium homeostasis factor homolog (S. cerevisiae)	CL3594Contig8	ENSFCAG00000011092	ENSFCAT00000011095	ENSFCAP00000010305	ENSCAFG00000010268	ENSCAFT00000016289	ENSCAFP00000015068	ENSG00000124532	ENST00000378386	ENSP00000367637	ENSMUSG00000021339	ENSMUST00000021772	ENSMUSP00000021772
known	UBTD2	ubiquitin domain containing 2	CL2164Contig9	ENSFCAG00000000435	ENSFCAT00000000435	ENSFCAP00000000402	ENSCAFG00000016829	ENSCAFT00000026639	ENSCAFP00000024745	ENSG00000168246	ENST00000393792	ENSP00000377381	ENSMUSG00000044949	ENSMUST00000051053	ENSMUSP00000056765
known	NULL	NULL	CL5973Contig2	ENSFCAG00000000732	ENSFCAT00000000732	ENSFCAP00000000678	ENSCAFG00000006903	ENSCAFT00000011088	ENSCAFP00000010273	ENSG00000166405	ENST00000309737	ENSP00000308820	ENSMUSG00000048330	ENSMUST00000055993	ENSMUSP00000056990
known	TRIB3	tribbles homolog 3 (Drosophila) ; K08814 tribbles [EC:2.7.11.-]	CL9297Contig1	ENSFCAG00000003277	ENSFCAT00000003274	ENSFCAP00000003021	ENSCAFG00000006965	ENSCAFT00000039763	ENSCAFP00000035660	ENSG00000101255	ENST00000217233	ENSP00000217233	ENSMUSG00000032715	ENSMUST00000040312	ENSMUSP00000041747
known	LAT	linker for activation of T cells ; K07362 linker for activation of T cells	CL11638Contig2	ENSFCAG00000018238	ENSFCAT00000018321	ENSFCAP00000015608	ENSCAFG00000017333	ENSCAFT00000027468	ENSCAFP00000025545	ENSG00000213658	ENST00000395461	ENSP00000378845	ENSMUSG00000030742	ENSMUST00000032997	ENSMUSP00000032997
known	CYP1A1	cytochrome P450, family 1, subfamily A, polypeptide 1 (EC:1.14.14.1); K07408 cytochrome P450, family 1, subfamily A, polypeptide 1 [EC:1.14.14.1]	CL3046Contig3	ENSFCAG00000002016	ENSFCAT00000002015	ENSFCAP00000001863	ENSCAFG00000017937	ENSCAFT00000028474	ENSCAFP00000026483	ENSG00000140465	ENST00000395048	ENSP00000378488	ENSMUSG00000032315	ENSMUST00000034865	ENSMUSP00000034865
known	TRAPPC3	trafficking protein particle complex 3	CL1815Contig8	ENSFCAG00000012467	ENSFCAT00000012470	ENSFCAP00000011565	ENSCAFG00000003521	ENSCAFT00000005661	ENSCAFP00000005241	ENSG00000054116	ENST00000373166	ENSP00000362261	ENSMUSG00000028847	ENSMUST00000030660	ENSMUSP00000030660
known	MRPS18B	mitochondrial ribosomal protein S18B	CL5141Contig2	ENSFCAG00000007686	ENSFCAT00000007688	ENSFCAP00000007118	ENSCAFG00000000411	ENSCAFT00000000648	ENSCAFP00000000593	ENSG00000204568	ENST00000259873	ENSP00000259873	ENSMUSG00000024436	ENSMUST00000025305	ENSMUSP00000025305
known	TMEM59L	transmembrane protein 59-like	CL8029Contig3	ENSFCAG00000009749	ENSFCAT00000009750	ENSFCAP00000009040	ENSCAFG00000014687	ENSCAFT00000023321	ENSCAFP00000021656	ENSG00000105696	ENST00000262817	ENSP00000262817	ENSMUSG00000035964	ENSMUST00000045286	ENSMUSP00000043659
known	ATP6V0C	ATPase, H+ transporting, lysosomal 16kDa, V0 subunit c (EC:3.6.3.14); K02155 V-type H+-transporting ATPase 16kDa proteolipid subunit [EC:3.6.3.14]	adrenal_std_000000675815N05@F.bu	ENSFCAG00000001961	ENSFCAT00000001960	ENSFCAP00000001813	ENSCAFG00000019363	ENSCAFT00000035704	ENSCAFP00000030994	ENSG00000185883	ENST00000330398	ENSP00000329757	ENSMUSG00000024121	ENSMUST00000098862	ENSMUSP00000111059
known	NUBP1	nucleotide binding protein 1 (MinD homolog, E. coli)	CL2543Contig1	ENSFCAG00000009892	ENSFCAT00000009895	ENSFCAP00000009178	ENSCAFG00000018947	ENSCAFT00000030094	ENSCAFP00000027969	ENSG00000103274	ENST00000283027	ENSP00000283027	ENSMUSG00000022503	ENSMUST00000023146	ENSMUSP00000023146
known	C1orf43	chromosome 1 open reading frame 43	CL1526Contig4	ENSFCAG00000012597	ENSFCAT00000012600	ENSFCAP00000011686	ENSCAFG00000017266	ENSCAFT00000027351	ENSCAFP00000025438	ENSG00000143612	ENST00000368521	ENSP00000357507	ENSMUSG00000027942	ENSMUST00000068798	ENSMUSP00000066840
known	MYLPF	fast skeletal myosin light chain 2 ; K10351 myosin light chain 2/5/7/9, regulatory	CL4227Contig1	ENSFCAG00000013538	ENSFCAT00000013541	ENSFCAP00000012552	ENSCAFG00000016543	ENSCAFT00000026205	ENSCAFP00000024333	ENSG00000180209	ENST00000322861	ENSP00000325239	ENSMUSG00000030672	ENSMUST00000032910	ENSMUSP00000032910
known	CNPY3	canopy 3 homolog (zebrafish)	CL6774Contig2	ENSFCAG00000009710	ENSFCAT00000009712	ENSFCAP00000009004	ENSCAFG00000001736	ENSCAFT00000002719	ENSCAFP00000002525	ENSG00000137161	ENST00000372836	ENSP00000361926	ENSMUSG00000023973	ENSMUST00000059844	ENSMUSP00000050309
known	SHPRH	SNF2 histone linker PHD RING helicase	neothymus_std_000000729705P10@R.gu	ENSFCAG00000015108	ENSFCAT00000015112	ENSFCAP00000014014	ENSCAFG00000023211	ENSCAFT00000035545	ENSCAFP00000030820	ENSG00000204057	ENST00000372493	ENSP00000361571	ENSMUSG00000028730	ENSMUST00000081921	ENSMUSP00000080592
known	COX6C	cytochrome c oxidase subunit VIc (EC:1.9.3.1); K02268 cytochrome c oxidase subunit VIc [EC:1.9.3.1]	CL1372Contig2	ENSFCAG00000011046	ENSFCAT00000011049	ENSFCAP00000010261	ENSCAFG00000016664	ENSCAFT00000026390	ENSCAFP00000024507	ENSG00000164919	ENST00000297564	ENSP00000297564	ENSMUSG00000014313	ENSMUST00000014457	ENSMUSP00000014457
known	GJB1	gap junction protein, beta 1, 32kDa ; K07620 gap junction protein, beta 1	CL3814Contig2	ENSFCAG00000014805	ENSFCAT00000014809	ENSFCAP00000013733	ENSCAFG00000017023	ENSCAFT00000026958	ENSCAFP00000025061	ENSG00000169562	ENST00000361726	ENSP00000354900	ENSMUSG00000047797	ENSMUST00000052130	ENSMUSP00000062723
known	CCNH	cyclin H ; K06634 cyclin H	CL225Contig12	ENSFCAG00000004828	ENSFCAT00000004828	ENSFCAP00000004461	ENSCAFG00000008374	ENSCAFT00000036048	ENSCAFP00000031379	ENSG00000134480	ENST00000256897	ENSP00000256897	ENSMUSG00000021548	ENSMUST00000022030	ENSMUSP00000022030
known	CALB1	calbindin 1, 28kDa	CL6181Contig3	ENSFCAG00000005505	ENSFCAT00000005507	ENSFCAP00000005108	ENSCAFG00000009015	ENSCAFT00000014333	ENSCAFP00000013256	ENSG00000104327	ENST00000265431	ENSP00000265431	ENSMUSG00000028222	ENSMUST00000029876	ENSMUSP00000029876
known	C9orf125	chromosome 9 open reading frame 125	CL9840Contig3	ENSFCAG00000001418	ENSFCAT00000001418	ENSFCAP00000001316	ENSCAFG00000002603	ENSCAFT00000004098	ENSCAFP00000003790	ENSG00000165152	ENST00000374848	ENSP00000363981	ENSMUSG00000039611	ENSMUST00000042750	ENSMUSP00000040885
known	MAL2	mal, T-cell differentiation protein 2	CL1422Contig5	ENSFCAG00000014187	ENSFCAT00000014191	ENSFCAP00000013161	ENSCAFG00000000839	ENSCAFT00000001312	ENSCAFP00000001204	ENSG00000147676	ENST00000276681	ENSP00000276681	ENSMUSG00000024479	ENSMUST00000025356	ENSMUSP00000025356
known	TINP1	TGF beta-inducible nuclear protein 1	CL3925Contig5	ENSFCAG00000011978	ENSFCAT00000011981	ENSFCAP00000011113	ENSCAFG00000008311	ENSCAFT00000013190	ENSCAFP00000012206	ENSG00000164346	ENST00000296802	ENSP00000296802	ENSMUSG00000060739	ENSMUST00000073456	ENSMUSP00000073161
known	HEATR3	HEAT repeat containing 3	CL2362Contig2	ENSFCAG00000007212	ENSFCAT00000007214	ENSFCAP00000006688	ENSCAFG00000009946	ENSCAFT00000015825	ENSCAFP00000014645	ENSG00000155393	ENST00000405152	ENSP00000385111	ENSMUSG00000031657	ENSMUST00000034079	ENSMUSP00000034079
known	CLN8	ceroid-lipofuscinosis, neuronal 8 (epilepsy, progressive with mental retardation)	CL6371Contig1	ENSFCAG00000018762	ENSFCAT00000018965	ENSFCAP00000016314	ENSCAFG00000016330	ENSCAFT00000025898	ENSCAFP00000024048	ENSG00000182372	ENST00000331222	ENSP00000328182	ENSMUSG00000026317	ENSMUST00000027554	ENSMUSP00000027554
known	NULL	NULL	kidney_long_000001704170C11@F.bu	ENSFCAG00000001407	ENSFCAT00000001407	ENSFCAP00000001306	ENSCAFG00000015397	ENSCAFT00000024416	ENSCAFP00000022665	ENSG00000175155	ENST00000312655	ENSP00000312272	ENSMUSG00000018427	ENSMUST00000018571	ENSMUSP00000018571
known	SNX5	sorting nexin 5	CL1207Contig9	ENSFCAG00000005801	ENSFCAT00000005805	ENSFCAP00000005389	ENSCAFG00000005463	ENSCAFT00000008810	ENSCAFP00000008171	ENSG00000089006	ENST00000377768	ENSP00000366998	ENSMUSG00000027423	ENSMUST00000110030	ENSMUSP00000105657
known	RILPL1	Rab interacting lysosomal protein-like 1	CL3168Contig5	ENSFCAG00000001161	ENSFCAT00000001162	ENSFCAP00000001076	ENSCAFG00000007482	ENSCAFT00000011980	ENSCAFP00000011109	ENSG00000188026	ENST00000340724	ENSP00000345874	ENSMUSG00000029392	ENSMUST00000062153	ENSMUSP00000050014
known	SERTAD3	SERTA domain containing 3	CL18972Contig1	ENSFCAG00000001031	ENSFCAT00000001031	ENSFCAP00000000960	ENSCAFG00000005340	ENSCAFT00000008597	ENSCAFP00000007967	ENSG00000167565	ENST00000392028	ENSP00000375882	ENSMUSG00000055200	ENSMUST00000068641	ENSMUSP00000068187
known	SKP2	S-phase kinase-associated protein 2 (p45) ; K03875 F-box and leucine-rich repeat protein 1 (S-phase kinase-associated protein 2)	CL5281Contig3	ENSFCAG00000001018	ENSFCAT00000001018	ENSFCAP00000000948	ENSCAFG00000018725	ENSCAFT00000029721	ENSCAFP00000027621	ENSG00000145604	ENST00000308927	ENSP00000311080	ENSMUSG00000054115	ENSMUST00000096482	ENSMUSP00000094225
known	ELOVL2	elongation of very long chain fatty acids (FEN1/Elo2, SUR4/Elo3, yeast)-like 2; K10205 elongation of very long chain fatty acids protein 2 [EC:2.3.1.-]	CL8167Contig2	ENSFCAG00000002771	ENSFCAT00000002771	ENSFCAP00000002546	ENSCAFG00000009756	ENSCAFT00000015494	ENSCAFP00000014334	ENSG00000197977	ENST00000354666	ENSP00000346693	ENSMUSG00000021364	ENSMUST00000021793	ENSMUSP00000021793
known	ZBTB48	zinc finger and BTB domain containing 48 ; K10519 zinc finger and BTB domain-containing protein 48	CL10236Contig1	ENSFCAG00000000660	ENSFCAT00000000660	ENSFCAP00000000612	ENSCAFG00000019615	ENSCAFT00000031178	ENSCAFP00000029010	ENSG00000204859	ENST00000377674	ENSP00000366902	ENSMUSG00000028952	ENSMUST00000066715	ENSMUSP00000067521
known	RPL10	ribosomal protein L10	CL262Contig10	ENSFCAG00000011395	ENSFCAT00000011398	ENSFCAP00000010588	ENSCAFG00000019553	ENSCAFT00000031085	ENSCAFP00000028918	ENSG00000147403	ENST00000406022	ENSP00000385621	ENSMUSG00000008682	ENSMUST00000074085	ENSMUSP00000082055
known	FAM134A	family with sequence similarity 134, member A	CL1613Contig3	ENSFCAG00000011233	ENSFCAT00000011238	ENSFCAP00000010436	ENSCAFG00000015089	ENSCAFT00000023953	ENSCAFP00000022237	ENSG00000144567	ENST00000273048	ENSP00000273048	ENSMUSG00000049339	ENSMUST00000097694	ENSMUSP00000095300
known	B4GALT3	UDP-Gal:betaGlcNAc beta 1,4- galactosyltransferase, polypeptide 3 (EC:2.4.1.90 2.4.1.38); K00708 beta-N-acetylglucosaminylglycopeptide beta-1,4-galactosyltransferase [EC:2.4.1.38]; K00723 N-acetyllactosamine synthase [EC:2.4.1.90]; K07968 beta-1,	CL4449Contig2	ENSFCAG00000015761	ENSFCAT00000015763	ENSFCAP00000014616	ENSCAFG00000012825	ENSCAFT00000020345	ENSCAFP00000018877	ENSG00000158850	ENST00000367998	ENSP00000356977	ENSMUSG00000052423	ENSMUST00000111313	ENSMUSP00000106945
known	TSPAN8	tetraspanin 8	CL7075Contig2	ENSFCAG00000013914	ENSFCAT00000013918	ENSFCAP00000012904	ENSCAFG00000000450	ENSCAFT00000000723	ENSCAFP00000000667	ENSG00000127324	ENST00000247829	ENSP00000247829	ENSMUSG00000034127	ENSMUST00000035563	ENSMUSP00000049243
known	AQP1	aquaporin 1 (Colton blood group) ; K09864 aquaporin-1	CL1494Contig4	ENSFCAG00000002542	ENSFCAT00000002542	ENSFCAP00000002341	ENSCAFG00000003102	ENSCAFT00000004976	ENSCAFP00000004614	ENSG00000106125	ENST00000311813	ENSP00000311165	ENSMUSG00000004655	ENSMUST00000004774	ENSMUSP00000004774
known	IL17RA	interleukin 17 receptor A ; K05164 interleukin 17 receptor	CL2433Contig5	ENSFCAG00000012162	ENSFCAT00000012165	ENSFCAP00000011285	ENSCAFG00000016076	ENSCAFT00000025513	ENSCAFP00000023688	ENSG00000177663	ENST00000319363	ENSP00000320936	ENSMUSG00000002897	ENSMUST00000002976	ENSMUSP00000002976
known	GDAP1L1	ganglioside-induced differentiation-associated protein 1-like 1	CL12539Contig1	ENSFCAG00000008175	ENSFCAT00000008177	ENSFCAP00000007575	ENSCAFG00000009368	ENSCAFT00000014913	ENSCAFP00000013801	ENSG00000124194	ENST00000342560	ENSP00000341782	ENSMUSG00000017943	ENSMUST00000018087	ENSMUSP00000018087
known	SPG21	spastic paraplegia 21 (autosomal recessive, Mast syndrome)	CL3313Contig5	ENSFCAG00000011454	ENSFCAT00000011456	ENSFCAP00000010640	ENSCAFG00000017112	ENSCAFT00000027107	ENSCAFP00000025207	ENSG00000090487	ENST00000204566	ENSP00000204566	ENSMUSG00000032388	ENSMUST00000034955	ENSMUSP00000034955
known	RASSF1	Ras association (RalGDS/AF-6) domain family member 1 ; K09850 Ras association domain-containing protein 1	CL1998Contig2	ENSFCAG00000007013	ENSFCAT00000007015	ENSFCAP00000006506	ENSCAFG00000010627	ENSCAFT00000016927	ENSCAFP00000015663	ENSG00000068028	ENST00000327761	ENSP00000333327	ENSMUSG00000010067	ENSMUST00000010211	ENSMUSP00000010211
known	NULL	NULL	CL5478Contig1	ENSFCAG00000007259	ENSFCAT00000007261	ENSFCAP00000006730	ENSCAFG00000007951	ENSCAFT00000012713	ENSCAFP00000011775	ENSG00000129187	ENST00000357067	ENSP00000349576	ENSMUSG00000031562	ENSMUST00000033966	ENSMUSP00000033966
known	MBD2	methyl-CpG binding domain protein 2 ; K11590 methyl-CpG-binding domain protein 2	CL858Contig12	ENSFCAG00000001263	ENSFCAT00000001263	ENSFCAP00000001173	ENSCAFG00000019503	ENSCAFT00000031004	ENSCAFP00000028838	ENSG00000134046	ENST00000256429	ENSP00000256429	ENSMUSG00000024513	ENSMUST00000074058	ENSMUSP00000073701
known	CYGB	cytoglobin	CL10584Contig2	ENSFCAG00000005460	ENSFCAT00000005462	ENSFCAP00000005063	ENSCAFG00000005112	ENSCAFT00000008223	ENSCAFP00000007616	ENSG00000161544	ENST00000293230	ENSP00000293230	ENSMUSG00000020810	ENSMUST00000021166	ENSMUSP00000021166
known	FKBP8	FK506 binding protein 8, 38kDa (EC:5.2.1.8); K09574 FK506-binding protein 8 [EC:5.2.1.8]	CL2704Contig9	ENSFCAG00000009741	ENSFCAT00000009743	ENSFCAP00000009033	ENSCAFG00000014742	ENSCAFT00000023424	ENSCAFP00000021754	ENSG00000105701	ENST00000222308	ENSP00000222308	ENSMUSG00000019428	ENSMUST00000075491	ENSMUSP00000074935
known	NULL	NULL	CL16535Contig1	ENSFCAG00000014092	ENSFCAT00000014096	ENSFCAP00000013070	ENSCAFG00000016446	ENSCAFT00000026064	ENSCAFP00000024199	ENSG00000139988	ENST00000267502	ENSP00000267502	ENSMUSG00000021123	ENSMUST00000021548	ENSMUSP00000021548
known	GSTA4	glutathione S-transferase alpha 4 (EC:2.5.1.18); K00799 glutathione S-transferase [EC:2.5.1.18]	CL4691Contig4	ENSFCAG00000005237	ENSFCAT00000005238	ENSFCAP00000004856	ENSCAFG00000024066	ENSCAFT00000003532	ENSCAFP00000003273	ENSG00000170899	ENST00000370959	ENSP00000359998	ENSMUSG00000032348	ENSMUST00000034903	ENSMUSP00000034903
known	SAMM50	sorting and assembly machinery component 50 homolog (S. cerevisiae)	CL722Contig3	ENSFCAG00000007342	ENSFCAT00000007344	ENSFCAP00000006809	ENSCAFG00000000887	ENSCAFT00000001384	ENSCAFP00000001270	ENSG00000100347	ENST00000350028	ENSP00000345445	ENSMUSG00000022437	ENSMUST00000023071	ENSMUSP00000023071
known	CCDC47	coiled-coil domain containing 47	CL1308Contig3	ENSFCAG00000003498	ENSFCAT00000003498	ENSFCAP00000003227	ENSCAFG00000012863	ENSCAFT00000020422	ENSCAFP00000018949	ENSG00000108588	ENST00000403162	ENSP00000384888	ENSMUSG00000078622	ENSMUST00000002043	ENSMUSP00000002043
known	DNAJA4	DnaJ (Hsp40) homolog, subfamily A, member 4 ; K09505 DnaJ homolog, subfamily A, member 4	CL3436Contig6	ENSFCAG00000010516	ENSFCAT00000010519	ENSFCAP00000009764	ENSCAFG00000014214	ENSCAFT00000022568	ENSCAFP00000020955	ENSG00000140403	ENST00000394852	ENSP00000378321	ENSMUSG00000032285	ENSMUST00000070070	ENSMUSP00000070413
known	TSPAN31	tetraspanin 31	CL2066Contig2	ENSFCAG00000014699	ENSFCAT00000014701	ENSFCAP00000013634	ENSCAFG00000000278	ENSCAFT00000000436	ENSCAFP00000000398	ENSG00000135452	ENST00000257910	ENSP00000257910	ENSMUSG00000006736	ENSMUST00000060991	ENSMUSP00000057751
known	RNMTL1	RNA methyltransferase like 1 (EC:2.1.1.-)	CL5701Contig1	ENSFCAG00000001673	ENSFCAT00000001673	ENSFCAP00000001552	ENSCAFG00000019117	ENSCAFT00000030363	ENSCAFP00000028210	ENSG00000171861	ENST00000304478	ENSP00000306080	ENSMUSG00000038046	ENSMUST00000040577	ENSMUSP00000042882
known	CHMP2A	chromatin modifying protein 2A	CL8914Contig1	ENSFCAG00000003756	ENSFCAT00000003757	ENSFCAP00000003462	ENSCAFG00000002352	ENSCAFT00000003684	ENSCAFP00000003408	ENSG00000130724	ENST00000391693	ENSP00000375575	ENSMUSG00000033916	ENSMUST00000005711	ENSMUSP00000005711
known	AVPR1A	arginine vasopressin receptor 1A ; K04226 arginine vasopressin receptor 1A	CL10978Contig1	ENSFCAG00000014363	ENSFCAT00000014367	ENSFCAP00000013325	ENSCAFG00000000339	ENSCAFT00000000524	ENSCAFP00000000475	ENSG00000166148	ENST00000299178	ENSP00000299178	ENSMUSG00000020123	ENSMUST00000020323	ENSMUSP00000020323
known	RAB31	RAB31, member RAS oncogene family ; K07892 Ras-related protein Rab-31	CL278Contig1	ENSFCAG00000013941	ENSFCAT00000013945	ENSFCAP00000012928	ENSCAFG00000018727	ENSCAFT00000029725	ENSCAFP00000027625	ENSG00000168461	ENST00000306096	ENSP00000304565	ENSMUSG00000056515	ENSMUST00000070673	ENSMUSP00000068195
known	CLDN19	claudin 19 ; K06087 claudin	CL17066Contig1	ENSFCAG00000012190	ENSFCAT00000012193	ENSFCAP00000011309	ENSCAFG00000002540	ENSCAFT00000004009	ENSCAFP00000003703	ENSG00000164007	ENST00000296387	ENSP00000296387	ENSMUSG00000066058	ENSMUST00000094823	ENSMUSP00000092418
known	ATF3	activating transcription factor 3 ; K09032 activating transcription factor 3	CL4818Contig4	ENSFCAG00000014611	ENSFCAT00000014615	ENSFCAP00000013553	ENSCAFG00000012339	ENSCAFT00000019588	ENSCAFP00000018170	ENSG00000162772	ENST00000366985	ENSP00000355952	ENSMUSG00000026628	ENSMUST00000027941	ENSMUSP00000027941
known	FAM55C	family with sequence similarity 55, member C	CL7417Contig2	ENSFCAG00000003328	ENSFCAT00000003328	ENSFCAP00000003067	ENSCAFG00000009622	ENSCAFT00000015288	ENSCAFP00000014147	ENSG00000144815	ENST00000273347	ENSP00000273347	ENSMUSG00000075033	ENSMUST00000099705	ENSMUSP00000097296
known	SDHA	succinate dehydrogenase complex, subunit A, flavoprotein (Fp) (EC:1.3.5.1); K00234 succinate dehydrogenase (ubiquinone) flavoprotein subunit [EC:1.3.5.1]	CL113Contig16	ENSFCAG00000008039	ENSFCAT00000008041	ENSFCAP00000007448	ENSCAFG00000010951	ENSCAFT00000017502	ENSCAFP00000016204	ENSG00000073578	ENST00000264932	ENSP00000264932	ENSMUSG00000021577	ENSMUST00000022062	ENSMUSP00000022062
known	PCMTD2	protein-L-isoaspartate (D-aspartate) O-methyltransferase domain containing 2	CL28Contig26	ENSFCAG00000001192	ENSFCAT00000001191	ENSFCAP00000001105	ENSCAFG00000013261	ENSCAFT00000002214	ENSCAFP00000002051	ENSG00000203880	ENST00000308824	ENSP00000307854	ENSMUSG00000027589	ENSMUST00000029116	ENSMUSP00000029116
known	D4S234E	DNA segment on chromosome 4 (unique) 234 expressed sequence	CL1753Contig6	ENSFCAG00000015514	ENSFCAT00000015516	ENSFCAP00000014385	ENSCAFG00000015693	ENSCAFT00000024854	ENSCAFP00000023059	ENSG00000168824	ENST00000397958	ENSP00000381049	ENSMUSG00000029126	ENSMUST00000031009	ENSMUSP00000031009
known	NULL	NULL	CL4951Contig5	ENSFCAG00000007582	ENSFCAT00000007584	ENSFCAP00000007020	ENSCAFG00000006505	ENSCAFT00000010504	ENSCAFP00000009738	ENSG00000185187	ENST00000382520	ENSP00000371960	ENSMUSG00000025494	ENSMUST00000097958	ENSMUSP00000095571
known	RPS25	ribosomal protein S25 ; K02975 small subunit ribosomal protein S25e	CL7717Contig1	ENSFCAG00000001151	ENSFCAT00000001151	ENSFCAP00000001066	ENSCAFG00000012395	ENSCAFT00000019687	ENSCAFP00000018261	ENSG00000118181	ENST00000236900	ENSP00000236900	ENSMUSG00000009927	ENSMUST00000080300	ENSMUSP00000079180
known	RPL26L1	ribosomal protein L26-like 1	CL4132Contig2	ENSFCAG00000001670	ENSFCAT00000001670	ENSFCAP00000001550	ENSCAFG00000017066	ENSCAFT00000027030	ENSCAFP00000025130	ENSG00000037241	ENST00000265100	ENSP00000265100	ENSMUSG00000060938	ENSMUST00000073471	ENSMUSP00000073175
known	RPS6KB2	ribosomal protein S6 kinase, 70kDa, polypeptide 2 (EC:2.7.11.1); K04688 p70 ribosomal S6 kinase [EC:2.7.11.1]	CL6606Contig2	ENSFCAG00000003395	ENSFCAT00000003395	ENSFCAP00000003133	ENSCAFG00000011590	ENSCAFT00000018392	ENSCAFP00000017035	ENSG00000175634	ENST00000312629	ENSP00000308413	ENSMUSG00000024830	ENSMUST00000025749	ENSMUSP00000025749
known	CDC42SE1	CDC42 small effector 1	lung_long_000001637902L02@F.bu	ENSFCAG00000005556	ENSFCAT00000005558	ENSFCAP00000005155	ENSCAFG00000012392	ENSCAFT00000019676	ENSCAFP00000018250	ENSG00000197622	ENST00000357235	ENSP00000349773	ENSMUSG00000046722	ENSMUST00000107201	ENSMUSP00000102819
known	CXorf56	chromosome X open reading frame 56	CL13384Contig1	ENSFCAG00000005483	ENSFCAT00000005485	ENSFCAP00000005086	ENSCAFG00000018390	ENSCAFT00000029220	ENSCAFP00000027170	ENSG00000018610	ENST00000371594	ENSP00000360652	ENSMUSG00000006423	ENSMUST00000115248	ENSMUSP00000110903
known	TIMM17A	translocase of inner mitochondrial membrane 17 homolog A (yeast)	CL3595Contig1	ENSFCAG00000000447	ENSFCAT00000000447	ENSFCAP00000000414	ENSCAFG00000010612	ENSCAFT00000016894	ENSCAFP00000015634	ENSG00000134375	ENST00000367287	ENSP00000356256	ENSMUSG00000062580	ENSMUST00000081104	ENSMUSP00000079883
known	PPIL1	peptidylprolyl isomerase (cyclophilin)-like 1 (EC:5.2.1.8); K01802 peptidylprolyl isomerase [EC:5.2.1.8]	CL2166Contig3	ENSFCAG00000001090	ENSFCAT00000001090	ENSFCAP00000001013	ENSCAFG00000001428	ENSCAFT00000002223	ENSCAFP00000002060	ENSG00000137168	ENST00000373699	ENSP00000362803	ENSMUSG00000024007	ENSMUST00000024802	ENSMUSP00000024802
known	IMP3	IMP3, U3 small nucleolar ribonucleoprotein, homolog (yeast)	CL5976Contig2	ENSFCAG00000012416	ENSFCAT00000012418	ENSFCAP00000011517	ENSCAFG00000018039	ENSCAFT00000028655	ENSCAFP00000026651	ENSG00000177971	ENST00000403490	ENSP00000385217	ENSMUSG00000032288	ENSMUST00000034827	ENSMUSP00000034827
known	PRIM2	primase, DNA, polypeptide 2 (58kDa) (EC:2.7.7.-); K02685 DNA primase large subunit [EC:2.7.7.-]	CL9426Contig3	ENSFCAG00000013733	ENSFCAT00000013737	ENSFCAP00000012739	ENSCAFG00000002462	ENSCAFT00000003880	ENSCAFP00000003589	ENSG00000146143	ENST00000389488	ENSP00000374139	ENSMUSG00000026134	ENSMUST00000027312	ENSMUSP00000027312
known	SRP14	signal recognition particle 14kDa (homologous Alu RNA binding protein); K03104 signal recognition particle, subunit SRP14	CL11644Contig1	ENSFCAG00000008989	ENSFCAT00000008988	ENSFCAP00000008330	ENSCAFG00000006775	ENSCAFT00000010910	ENSCAFP00000010110	ENSG00000140319	ENST00000267884	ENSP00000267884	ENSMUSG00000009549	ENSMUST00000009693	ENSMUSP00000009693
known	GMPR2	guanosine monophosphate reductase 2 (EC:1.7.1.7); K00364 GMP reductase [EC:1.7.1.7]	CL3047Contig2	ENSFCAG00000005592	ENSFCAT00000005594	ENSFCAP00000005191	ENSCAFG00000012127	ENSCAFT00000019320	ENSCAFP00000017919	ENSG00000100938	ENST00000399440	ENSP00000382369	ENSMUSG00000002326	ENSMUST00000002397	ENSMUSP00000002397
known	ZSCAN21	zinc finger and SCAN domain containing 21 ; K09230 SCAN domain-containing zinc finger protein	CL1820Contig3	ENSFCAG00000003559	ENSFCAT00000003559	ENSFCAP00000003281	ENSCAFG00000011536	ENSCAFT00000018402	ENSCAFP00000017045	ENSG00000166529	ENST00000292450	ENSP00000292450	ENSMUSG00000037017	ENSMUST00000110959	ENSMUSP00000106584
known	TAGLN2	transgelin 2	CL516Contig7	ENSFCAG00000016255	ENSFCAT00000016259	ENSFCAP00000015109	ENSCAFG00000011821	ENSCAFT00000018777	ENSCAFP00000017397	ENSG00000158710	ENST00000368096	ENSP00000357076	ENSMUSG00000026547	ENSMUST00000111232	ENSMUSP00000106863
known	HDGF	hepatoma-derived growth factor (high-mobility group protein 1-like)	CL8034Contig5	ENSFCAG00000009507	ENSFCAT00000009507	ENSFCAP00000008815	ENSCAFG00000016741	ENSCAFT00000026503	ENSCAFP00000024612	ENSG00000143321	ENST00000368209	ENSP00000357192	ENSMUSG00000004897	ENSMUST00000005017	ENSMUSP00000005017
known	NAT13	N-acetyltransferase 13 (GCN5-related) (EC:2.3.1.-)	adrenal_std_000000676015M09@R.gu	ENSFCAG00000018616	ENSFCAT00000019112	ENSFCAP00000016059	ENSCAFG00000010694	ENSCAFT00000017009	ENSCAFP00000015737	ENSG00000121579	ENST00000240922	ENSP00000240922	ENSMUSG00000022698	ENSMUST00000114661	ENSMUSP00000110309
known	TXNL4A	thioredoxin-like 4A	CL25501Contig1	ENSFCAG00000000568	ENSFCAT00000000568	ENSFCAP00000000527	ENSCAFG00000000008	ENSCAFT00000000009	ENSCAFP00000000008	ENSG00000141759	ENST00000269601	ENSP00000269601	ENSMUSG00000057130	ENSMUST00000025464	ENSMUSP00000025464
known	TMEM38A	transmembrane protein 38A	CL1537Contig1	ENSFCAG00000013174	ENSFCAT00000013178	ENSFCAP00000012217	ENSCAFG00000015638	ENSCAFT00000024778	ENSCAFP00000022987	ENSG00000072954	ENST00000187762	ENSP00000187762	ENSMUSG00000031791	ENSMUST00000034244	ENSMUSP00000034244
known	PYCR1	pyrroline-5-carboxylate reductase 1 (EC:1.5.1.2); K00286 pyrroline-5-carboxylate reductase [EC:1.5.1.2]	CL4236Contig1	ENSFCAG00000011659	ENSFCAT00000011661	ENSFCAP00000010820	ENSCAFG00000005906	ENSCAFT00000009529	ENSCAFP00000008848	ENSG00000183010	ENST00000329875	ENSP00000328858	ENSMUSG00000025140	ENSMUST00000026133	ENSMUSP00000026133
known	UNC50	unc-50 homolog (C. elegans)	CL6776Contig1	ENSFCAG00000010337	ENSFCAT00000010340	ENSFCAP00000009599	ENSCAFG00000002326	ENSCAFT00000003646	ENSCAFP00000003375	ENSG00000115446	ENST00000393493	ENSP00000377131	ENSMUSG00000026111	ENSMUST00000114925	ENSMUSP00000110575
known	C2orf28	chromosome 2 open reading frame 28	neothymus_std_000000846605L04@R.gu	ENSFCAG00000015144	ENSFCAT00000015148	ENSFCAP00000014048	ENSCAFG00000004825	ENSCAFT00000007767	ENSCAFP00000007199	ENSG00000138085	ENST00000380171	ENSP00000369518	ENSMUSG00000013622	ENSMUST00000013766	ENSMUSP00000013766
known	SLC37A4	solute carrier family 37 (glucose-6-phosphate transporter), member 4; K08171 MFS transporter, OPA family, solute carrier family 37 (glycerol-6-phosphate transporter), member 4	CL13739Contig1	ENSFCAG00000001153	ENSFCAT00000001153	ENSFCAP00000001068	ENSCAFG00000012380	ENSCAFT00000019651	ENSCAFP00000018226	ENSG00000137700	ENST00000330775	ENSP00000339048	ENSMUSG00000032114	ENSMUST00000034624	ENSMUSP00000034624
known	NULL	NULL	CL3837Contig2	ENSFCAG00000014267	ENSFCAT00000014271	ENSFCAP00000013238	ENSCAFG00000004331	ENSCAFT00000006956	ENSCAFP00000006438	ENSG00000117461	ENST00000262741	ENSP00000262741	ENSMUSG00000028698	ENSMUST00000030464	ENSMUSP00000030464
known	RIT1	Ras-like without CAAX 1 ; K07832 Ras-like without CAAX 1	CL2268Contig3	ENSFCAG00000012136	ENSFCAT00000012138	ENSFCAP00000011258	ENSCAFG00000016911	ENSCAFT00000026764	ENSCAFP00000024867	ENSG00000143622	ENST00000368323	ENSP00000357306	ENSMUSG00000028057	ENSMUST00000029692	ENSMUSP00000029692
known	PYCR1	pyrroline-5-carboxylate reductase 1 (EC:1.5.1.2); K00286 pyrroline-5-carboxylate reductase [EC:1.5.1.2]	CL6182Contig2	ENSFCAG00000006967	ENSFCAT00000006969	ENSFCAP00000006463	ENSCAFG00000005906	ENSCAFT00000009529	ENSCAFP00000008848	ENSG00000183010	ENST00000329875	ENSP00000328858	ENSMUSG00000025140	ENSMUST00000026133	ENSMUSP00000026133
known	ACTG2	actin, gamma 2, smooth muscle, enteric ; K10354 actin alpha/gamma 2	CL9850Contig1	ENSFCAG00000014067	ENSFCAT00000014071	ENSFCAP00000013045	ENSCAFG00000008756	ENSCAFT00000013921	ENSCAFP00000012881	ENSG00000163017	ENST00000345517	ENSP00000295137	ENSMUSG00000059430	ENSMUST00000075161	ENSMUSP00000074658
known	ILK	integrin-linked kinase (EC:2.7.11.1); K06272 integrin-linked kinase [EC:2.7.11.1]	CL1425Contig4	ENSFCAG00000015388	ENSFCAT00000015391	ENSFCAP00000014268	ENSCAFG00000006488	ENSCAFT00000010490	ENSCAFP00000009725	ENSG00000166333	ENST00000396751	ENSP00000379975	ENSMUSG00000030890	ENSMUST00000033182	ENSMUSP00000033182
known	NULL	NULL	CL3938Contig1	ENSFCAG00000004300	ENSFCAT00000004300	ENSFCAP00000003965	ENSCAFG00000014547	ENSCAFT00000023100	ENSCAFP00000021448	ENSG00000184113	ENST00000329916	ENSP00000331877	ENSMUSG00000041378	ENSMUST00000043577	ENSMUSP00000041925
known	HDDC3	HD domain containing 3	CL23698Contig1	ENSFCAG00000006096	ENSFCAT00000006098	ENSFCAP00000005665	ENSCAFG00000012239	ENSCAFT00000019442	ENSCAFP00000018036	ENSG00000184508	ENST00000394272	ENSP00000377814	ENSMUSG00000030532	ENSMUST00000032747	ENSMUSP00000032747
known	DDA1	DET1 and DDB1 associated 1	CL6389Contig1	ENSFCAG00000001001	ENSFCAT00000001001	ENSFCAP00000000934	ENSCAFG00000015434	ENSCAFT00000024464	ENSCAFP00000022711	ENSG00000130311	ENST00000359866	ENSP00000352928	ENSMUSG00000074247	ENSMUST00000098645	ENSMUSP00000096242
known	TMEM220	transmembrane protein 220	kidney_long_000001706170P10@F.bu	ENSFCAG00000003962	ENSFCAT00000003962	ENSFCAP00000003653	ENSCAFG00000017596	ENSCAFT00000027890	ENSCAFP00000025937	ENSG00000187824	ENST00000341871	ENSP00000339830	ENSMUSG00000050270	ENSMUST00000061786	ENSMUSP00000057366
known	MVK	mevalonate kinase (EC:2.7.1.36); K00869 mevalonate kinase [EC:2.7.1.36]	CL12093Contig3	ENSFCAG00000008953	ENSFCAT00000008955	ENSFCAP00000008299	ENSCAFG00000010834	ENSCAFT00000017236	ENSCAFP00000015951	ENSG00000110921	ENST00000228510	ENSP00000228510	ENSMUSG00000041939	ENSMUST00000043760	ENSMUSP00000036971
known	C9orf91	chromosome 9 open reading frame 91	CL3177Contig1	ENSFCAG00000000173	ENSFCAT00000000172	ENSFCAP00000000157	ENSCAFG00000003351	ENSCAFT00000005376	ENSCAFP00000004980	ENSG00000157693	ENST00000288502	ENSP00000288502	ENSMUSG00000045917	ENSMUST00000082379	ENSMUSP00000080985
known	CYB5R1	cytochrome b5 reductase 1 (EC:1.6.2.2); K00326 cytochrome-b5 reductase [EC:1.6.2.2]	CL1898Contig5	ENSFCAG00000013104	ENSFCAT00000013108	ENSFCAP00000012152	ENSCAFG00000010350	ENSCAFT00000016466	ENSCAFP00000015233	ENSG00000159348	ENST00000367249	ENSP00000356218	ENSMUSG00000026456	ENSMUST00000027726	ENSMUSP00000027726
known	NDUFS3	NADH dehydrogenase (ubiquinone) Fe-S protein 3, 30kDa (NADH-coenzyme Q reductase) (EC:1.6.5.3 1.6.99.3); K03936 NADH dehydrogenase (ubiquinone) Fe-S protein 3 [EC:1.6.5.3 1.6.99.3]	CL5295Contig1	ENSFCAG00000009504	ENSFCAT00000009506	ENSFCAP00000008814	ENSCAFG00000008411	ENSCAFT00000013355	ENSCAFP00000012358	ENSG00000213619	ENST00000263774	ENSP00000263774	ENSMUSG00000005510	ENSMUST00000005647	ENSMUSP00000005647
known	KCTD4	potassium channel tetramerisation domain containing 4	CL8181Contig1	ENSFCAG00000002106	ENSFCAT00000002106	ENSFCAP00000001948	ENSCAFG00000004547	ENSCAFT00000007317	ENSCAFP00000006778	ENSG00000180332	ENST00000405872	ENSP00000385144	ENSMUSG00000046523	ENSMUST00000110892	ENSMUSP00000106517
known	SNX10	sorting nexin 10	CL10259Contig2	ENSFCAG00000010013	ENSFCAT00000010016	ENSFCAP00000009297	ENSCAFG00000002901	ENSCAFT00000004643	ENSCAFP00000004297	ENSG00000086300	ENST00000396376	ENSP00000379661	ENSMUSG00000038301	ENSMUST00000114439	ENSMUSP00000110082
known	COPS6	COP9 constitutive photomorphogenic homolog subunit 6 (Arabidopsis)	CL2638Contig2	ENSFCAG00000003561	ENSFCAT00000003561	ENSFCAP00000003283	ENSCAFG00000014814	ENSCAFT00000023512	ENSCAFP00000021831	ENSG00000168090	ENST00000303904	ENSP00000304102	ENSMUSG00000019494	ENSMUST00000019638	ENSMUSP00000019638
known	NDUFS4	NADH dehydrogenase (ubiquinone) Fe-S protein 4, 18kDa (NADH-coenzyme Q reductase); K03937 NADH dehydrogenase (ubiquinone) Fe-S protein 4 [EC:1.6.5.3 1.6.99.3]	CL16140Contig1	ENSFCAG00000008870	ENSFCAT00000008872	ENSFCAP00000008222	ENSCAFG00000018399	ENSCAFT00000029229	ENSCAFP00000027179	ENSG00000164258	ENST00000296684	ENSP00000296684	ENSMUSG00000021764	ENSMUST00000022286	ENSMUSP00000022286
known	BCAT1	branched chain aminotransferase 1, cytosolic (EC:2.6.1.42); K00826 branched-chain amino acid aminotransferase [EC:2.6.1.42]	CL4473Contig4	ENSFCAG00000008611	ENSFCAT00000008613	ENSFCAP00000007982	ENSCAFG00000011487	ENSCAFT00000018247	ENSCAFP00000016898	ENSG00000060982	ENST00000261192	ENSP00000261192	ENSMUSG00000030268	ENSMUST00000087468	ENSMUSP00000084736
known	SLC25A22	solute carrier family 25 (mitochondrial carrier: glutamate), member 22	CL7076Contig2	ENSFCAG00000004818	ENSFCAT00000004818	ENSFCAP00000004452	ENSCAFG00000016143	ENSCAFT00000038256	ENSCAFP00000033944	ENSG00000177542	ENST00000320230	ENSP00000322020	ENSMUSG00000019082	ENSMUST00000106007	ENSMUSP00000101629
known	NUCB1	nucleobindin 1	CL14Contig19	ENSFCAG00000003346	ENSFCAT00000003346	ENSFCAP00000003085	ENSCAFG00000003874	ENSCAFT00000006233	ENSCAFP00000005773	ENSG00000104805	ENST00000263273	ENSP00000263273	ENSMUSG00000030824	ENSMUST00000033096	ENSMUSP00000033096
known	SDC4	syndecan 4 ; K06257 syndecan	CL2444Contig2	ENSFCAG00000009813	ENSFCAT00000009815	ENSFCAP00000009103	ENSCAFG00000009676	ENSCAFT00000015371	ENSCAFP00000014223	ENSG00000124145	ENST00000372733	ENSP00000361818	ENSMUSG00000017009	ENSMUST00000017153	ENSMUSP00000017153
known	ANKRD1	ankyrin repeat domain 1 (cardiac muscle)	CL1259Contig3	ENSFCAG00000015725	ENSFCAT00000015730	ENSFCAP00000014586	ENSCAFG00000007247	ENSCAFT00000011607	ENSCAFP00000010756	ENSG00000148677	ENST00000371697	ENSP00000360762	ENSMUSG00000024803	ENSMUST00000025718	ENSMUSP00000025718
known	2011-03-05	membrane-associated ring finger (C3HC4) 5 ; K10660 E3 ubiquitin-protein ligase MARCH5 [EC:6.3.2.19]	CL3335Contig5	ENSFCAG00000001378	ENSFCAT00000001378	ENSFCAP00000001281	ENSCAFG00000007428	ENSCAFT00000011903	ENSCAFP00000011037	ENSG00000198060	ENST00000358935	ENSP00000351813	ENSMUSG00000023307	ENSMUST00000024078	ENSMUSP00000024078
known	RASSF1	Ras association (RalGDS/AF-6) domain family member 1 ; K09850 Ras association domain-containing protein 1	CL1998Contig3	ENSFCAG00000007013	ENSFCAT00000007015	ENSFCAP00000006506	ENSCAFG00000010627	ENSCAFT00000016927	ENSCAFP00000015663	ENSG00000068028	ENST00000327761	ENSP00000333327	ENSMUSG00000010067	ENSMUST00000010211	ENSMUSP00000010211
known	CACNB3	calcium channel, voltage-dependent, beta 3 subunit ; K04864 calcium channel, voltage-dependent, beta 3 subunit	CL54Contig1	ENSFCAG00000000080	ENSFCAT00000000080	ENSFCAP00000000073	ENSCAFG00000008857	ENSCAFT00000014105	ENSCAFP00000013049	ENSG00000167535	ENST00000301050	ENSP00000301050	ENSMUSG00000003352	ENSMUST00000003442	ENSMUSP00000003442
known	FAM19A2	family with sequence similarity 19 (chemokine (C-C motif)-like), member A2	CL8621Contig1	ENSFCAG00000014482	ENSFCAT00000014486	ENSFCAP00000013432	ENSCAFG00000006573	ENSCAFT00000010604	ENSCAFP00000009830	ENSG00000198673	ENST00000358343	ENSP00000351106	ENSMUSG00000046500	ENSMUST00000089295	ENSMUSP00000086710
known	PHYHIP	phytanoyl-CoA 2-hydroxylase interacting protein	CL10585Contig1	ENSFCAG00000012980	ENSFCAT00000012984	ENSFCAP00000012039	ENSCAFG00000009461	ENSCAFT00000015042	ENSCAFP00000013917	ENSG00000168490	ENST00000321613	ENSP00000320017	ENSMUSG00000003469	ENSMUST00000003561	ENSMUSP00000003561
known	CRIP2	cysteine-rich protein 2	CL2709Contig2	ENSFCAG00000000689	ENSFCAT00000000689	ENSFCAP00000000640	ENSCAFG00000018438	ENSCAFT00000029280	ENSCAFP00000027226	ENSG00000182809	ENST00000329146	ENSP00000328521	ENSMUSG00000006356	ENSMUST00000084882	ENSMUSP00000081943
known	TPRG1L	tumor protein p63 regulated 1-like	CL1653Contig4	ENSFCAG00000011625	ENSFCAT00000011628	ENSFCAP00000010790	ENSCAFG00000019482	ENSCAFT00000030975	ENSCAFP00000028809	ENSG00000158109	ENST00000378344	ENSP00000367595	ENSMUSG00000029030	ENSMUST00000030896	ENSMUSP00000030896
known	PGK1	phosphoglycerate kinase 1 (EC:2.7.2.3); K00927 phosphoglycerate kinase [EC:2.7.2.3]	CL469Contig2	ENSFCAG00000013209	ENSFCAT00000013213	ENSFCAP00000012252	ENSCAFG00000017270	ENSCAFT00000027362	ENSCAFP00000025449	ENSG00000102144	ENST00000373316	ENSP00000362413	ENSMUSG00000062070	ENSMUST00000081593	ENSMUSP00000080302
known	ORMDL3	ORM1-like 3 (S. cerevisiae)	CL7248Contig3	ENSFCAG00000014988	ENSFCAT00000014992	ENSFCAP00000013904	ENSCAFG00000016287	ENSCAFT00000025828	ENSCAFP00000023984	ENSG00000172057	ENST00000394169	ENSP00000377724	ENSMUSG00000038150	ENSMUST00000052919	ENSMUSP00000053056
known	PPAPDC1B	phosphatidic acid phosphatase type 2 domain containing 1B	CL13095Contig1	ENSFCAG00000013608	ENSFCAT00000013612	ENSFCAP00000012619	ENSCAFG00000006092	ENSCAFT00000009855	ENSCAFP00000009150	ENSG00000147535	ENST00000317577	ENSP00000314854	ENSMUSG00000031570	ENSMUST00000068916	ENSMUSP00000067035
known	DRG2	developmentally regulated GTP binding protein 2	CL3451Contig3	ENSFCAG00000015413	ENSFCAT00000015417	ENSFCAP00000014292	ENSCAFG00000018357	ENSCAFT00000029202	ENSCAFP00000027153	ENSG00000108591	ENST00000225729	ENSP00000225729	ENSMUSG00000020537	ENSMUST00000018568	ENSMUSP00000018568
known	SLC22A5	solute carrier family 22 (organic cation/carnitine transporter), member 5; K08202 MFS transporter, OCT family, solute carrier family 22 (organic cation transporter), member 5	CL2073Contig3	ENSFCAG00000013315	ENSFCAT00000013318	ENSFCAP00000012350	ENSCAFG00000024900	ENSCAFT00000001324	ENSCAFP00000001214	ENSG00000197375	ENST00000245407	ENSP00000245407	ENSMUSG00000018900	ENSMUST00000019044	ENSMUSP00000019044
known	FAM44B	family with sequence similarity 44, member B	CL5748Contig3	ENSFCAG00000012134	ENSFCAT00000012137	ENSFCAP00000011257	ENSCAFG00000016776	ENSCAFT00000026551	ENSCAFP00000024658	ENSG00000145919	ENST00000311086	ENSP00000309644	ENSMUSG00000044502	ENSMUST00000109417	ENSMUSP00000105044
known	PPIB	peptidylprolyl isomerase B (cyclophilin B) (EC:5.2.1.8); K03768 peptidyl-prolyl cis-trans isomerase B (cyclophilin B) [EC:5.2.1.8]	CL8917Contig2	ENSFCAG00000004182	ENSFCAT00000004183	ENSFCAP00000003852	ENSCAFG00000017053	ENSCAFT00000027006	ENSCAFP00000025107	ENSG00000166794	ENST00000300026	ENSP00000300026	ENSMUSG00000032383	ENSMUST00000034947	ENSMUSP00000034947
known	NULL	NULL	CL10989Contig2	ENSFCAG00000004185	ENSFCAT00000004186	ENSFCAP00000003855	ENSCAFG00000009400	ENSCAFT00000038367	ENSCAFP00000034074	ENSG00000175274	ENST00000354556	ENSP00000346564	ENSMUSG00000068735	ENSMUST00000090554	ENSMUSP00000088042
known	GLT6D1	glycosyltransferase 6 domain containing 1 (EC:2.4.1.-)	CL27913Contig1	ENSFCAG00000004342	ENSFCAT00000004343	ENSFCAP00000004008	ENSCAFG00000003697	ENSCAFT00000005943	ENSCAFP00000005505	ENSG00000204007	ENST00000371763	ENSP00000360829	ENSMUSG00000026882	ENSMUST00000028243	ENSMUSP00000028243
known	C16orf63	chromosome 16 open reading frame 63	CL1710Contig4	ENSFCAG00000013233	ENSFCAT00000013237	ENSFCAP00000012272	ENSCAFG00000018223	ENSCAFT00000028950	ENSCAFP00000026925	ENSG00000133393	ENST00000255759	ENSP00000255759	ENSMUSG00000022677	ENSMUST00000023357	ENSMUSP00000023357
known	CCDC90B	coiled-coil domain containing 90B	CL4819Contig1	ENSFCAG00000004229	ENSFCAT00000004230	ENSFCAP00000003897	ENSCAFG00000004593	ENSCAFT00000007404	ENSCAFP00000006860	ENSG00000137500	ENST00000260054	ENSP00000260054	ENSMUSG00000030613	ENSMUST00000032842	ENSMUSP00000032842
known	MFF	mitochondrial fission factor	CL743Contig19	ENSFCAG00000010089	ENSFCAT00000010092	ENSFCAP00000009365	ENSCAFG00000010443	ENSCAFT00000016588	ENSCAFP00000015350	ENSG00000168958	ENST00000392058	ENSP00000375911	ENSMUSG00000026150	ENSMUST00000076837	ENSMUSP00000076112
known	PSME3	proteasome (prosome, macropain) activator subunit 3 (PA28 gamma; Ki); K06698 proteasome activator subunit 3 (PA28 gamma)	CL11405Contig1	ENSFCAG00000013130	ENSFCAT00000013134	ENSFCAP00000012177	ENSCAFG00000014716	ENSCAFT00000023387	ENSCAFP00000021718	ENSG00000131467	ENST00000293362	ENSP00000293362	ENSMUSG00000078652	ENSMUST00000019470	ENSMUSP00000019470
known	ZNHIT1	zinc finger, HIT type 1 ; K11663 zinc finger HIT domain-containing protein 1	CL29029Contig1	ENSFCAG00000005802	ENSFCAT00000005803	ENSFCAP00000005387	ENSCAFG00000013810	ENSCAFT00000021924	ENSCAFP00000020362	ENSG00000106400	ENST00000305105	ENSP00000304593	ENSMUSG00000059518	ENSMUST00000034953	ENSMUSP00000034953
known	STX18	syntaxin 18 ; K08492 syntaxin 18	CL1753Contig7	ENSFCAG00000015515	ENSFCAT00000015519	ENSFCAP00000014388	ENSCAFG00000015700	ENSCAFT00000024868	ENSCAFP00000023073	ENSG00000168818	ENST00000306200	ENSP00000305810	ENSMUSG00000029125	ENSMUST00000114126	ENSMUSP00000109761
known	CCDC59	coiled-coil domain containing 59	CL4964Contig2	ENSFCAG00000013376	ENSFCAT00000013380	ENSFCAP00000012405	ENSCAFG00000023758	ENSCAFT00000036738	ENSCAFP00000032147	ENSG00000133773	ENST00000256151	ENSP00000256151	ENSMUSG00000019897	ENSMUST00000020049	ENSMUSP00000020049
known	C1orf83	chromosome 1 open reading frame 83	CL7721Contig2	ENSFCAG00000007739	ENSFCAT00000007741	ENSFCAP00000007166	ENSCAFG00000019056	ENSCAFT00000030263	ENSCAFP00000028118	ENSG00000116205	ENST00000371331	ENSP00000360382	ENSMUSG00000028619	ENSMUST00000030362	ENSMUSP00000030362
known	CDC34	cell division cycle 34 homolog (S. cerevisiae) (EC:6.3.2.19); K02207 ubiquitin-conjugating enzyme E2 R [EC:6.3.2.19]	CL4149Contig3	ENSFCAG00000007836	ENSFCAT00000007837	ENSFCAP00000007255	ENSCAFG00000001876	ENSCAFT00000002971	ENSCAFP00000002756	ENSG00000099804	ENST00000215574	ENSP00000215574	ENSMUSG00000020307	ENSMUST00000020550	ENSMUSP00000020550
known	GALT	galactose-1-phosphate uridylyltransferase (EC:2.7.7.12); K00965 UDPglucose--hexose-1-phosphate uridylyltransferase [EC:2.7.7.12]	CL6617Contig3	ENSFCAG00000016304	ENSFCAT00000016308	ENSFCAP00000015158	ENSCAFG00000001946	ENSCAFT00000003087	ENSCAFP00000002867	ENSG00000213930	ENST00000378842	ENSP00000368119	ENSMUSG00000036073	ENSMUST00000084695	ENSMUSP00000081745
known	SFRS3	splicing factor, arginine/serine-rich 3	lymphnode_long_000000825604O11@F.bu	ENSFCAG00000001084	ENSFCAT00000001084	ENSFCAP00000001007	ENSCAFG00000001414	ENSCAFT00000002186	ENSCAFP00000002023	ENSG00000112081	ENST00000373715	ENSP00000362820	ENSMUSG00000071172	ENSMUST00000037776	ENSMUSP00000049025
known	UQCRH	ubiquinol-cytochrome c reductase hinge protein (EC:1.10.2.2); K00416 ubiquinol-cytochrome c reductase subunit 6 [EC:1.10.2.2]	CL13405Contig1	ENSFCAG00000003451	ENSFCAT00000003451	ENSFCAP00000003185	ENSCAFG00000004260	ENSCAFT00000006834	ENSCAFP00000006327	ENSG00000173660	ENST00000311672	ENSP00000309565	ENSMUSG00000063882	ENSMUST00000078676	ENSMUSP00000077744
known	IER2	immediate early response 2	CL3617Contig3	ENSFCAG00000000485	ENSFCAT00000000485	ENSFCAP00000000450	ENSCAFG00000023155	ENSCAFT00000035428	ENSCAFP00000030688	ENSG00000160888	ENST00000393152	ENSP00000376859	ENSMUSG00000053560	ENSMUST00000060427	ENSMUSP00000060275
known	DHH	desert hedgehog homolog (Drosophila) ; K06224 hedgehog	CL21787Contig1	ENSFCAG00000000097	ENSFCAT00000000096	ENSFCAP00000000089	ENSCAFG00000008694	ENSCAFT00000013796	ENSCAFP00000012759	ENSG00000139549	ENST00000266991	ENSP00000266991	ENSMUSG00000023000	ENSMUST00000023737	ENSMUSP00000023737
known	CSRP3	cysteine and glycine-rich protein 3 (cardiac LIM protein) ; K09377 cysteine and glycine-rich protein	CL6011Contig6	ENSFCAG00000010704	ENSFCAT00000010707	ENSFCAP00000009941	ENSCAFG00000009424	ENSCAFT00000014992	ENSCAFP00000013877	ENSG00000129170	ENST00000265968	ENSP00000265968	ENSMUSG00000030470	ENSMUST00000032658	ENSMUSP00000032658
known	MRPS17	mitochondrial ribosomal protein S17	CL9427Contig1	ENSFCAG00000002979	ENSFCAT00000002978	ENSFCAP00000002746	ENSCAFG00000010098	ENSCAFT00000016045	ENSCAFP00000014840	ENSG00000154999	ENST00000285298	ENSP00000285298	ENSMUSG00000034211	ENSMUST00000042191	ENSMUSP00000040281
known	ALDOA	aldolase A, fructose-bisphosphate (EC:4.1.2.13); K01623 fructose-bisphosphate aldolase, class I [EC:4.1.2.13]	CL226Contig4	ENSFCAG00000014170	ENSFCAT00000014174	ENSFCAP00000013145	ENSCAFG00000008221	ENSCAFT00000036202	ENSCAFP00000031554	ENSG00000149925	ENST00000395248	ENSP00000378669	ENSMUSG00000030695	ENSMUST00000087566	ENSMUSP00000084846
known	RCN2	reticulocalbin 2, EF-hand calcium binding domain	CL6197Contig2	ENSFCAG00000010951	ENSFCAT00000010954	ENSFCAP00000010174	ENSCAFG00000018077	ENSCAFT00000028726	ENSCAFP00000026719	ENSG00000117906	ENST00000394885	ENSP00000378349	ENSMUSG00000032320	ENSMUST00000114276	ENSMUSP00000109915
known	PRKAG1	protein kinase, AMP-activated, gamma 1 non-catalytic subunit ; K07200 5'-AMP-activated protein kinase, regulatory gamma subunit	CL9892Contig4	ENSFCAG00000000091	ENSFCAT00000000091	ENSFCAP00000000084	ENSCAFG00000008750	ENSCAFT00000013909	ENSCAFP00000012869	ENSG00000181929	ENST00000395170	ENSP00000378599	ENSMUSG00000067713	ENSMUST00000088285	ENSMUSP00000085623
known	HAAO	3-hydroxyanthranilate 3,4-dioxygenase (EC:1.13.11.6); K00452 3-hydroxyanthranilate 3,4-dioxygenase [EC:1.13.11.6]	CL11739Contig1	ENSFCAG00000000276	ENSFCAT00000000276	ENSFCAP00000000254	ENSCAFG00000002435	ENSCAFT00000003833	ENSCAFP00000003546	ENSG00000162882	ENST00000294973	ENSP00000294973	ENSMUSG00000000673	ENSMUST00000000687	ENSMUSP00000000687
known	RPL3L	ribosomal protein L3-like ; K02925 large subunit ribosomal protein L3e	CL3080Contig2	ENSFCAG00000011737	ENSFCAT00000011740	ENSFCAP00000010895	ENSCAFG00000019480	ENSCAFT00000030977	ENSCAFP00000028811	ENSG00000140986	ENST00000268661	ENSP00000268661	ENSMUSG00000060036	ENSMUST00000081650	ENSMUSP00000080354
known	C1orf58	chromosome 1 open reading frame 58	CL1825Contig7	ENSFCAG00000014904	ENSFCAT00000014908	ENSFCAP00000013825	ENSCAFG00000013516	ENSCAFT00000038738	ENSCAFP00000034490	ENSG00000162819	ENST00000340934	ENSP00000343742	ENSMUSG00000046836	ENSMUST00000057062	ENSMUSP00000061345
known	CCRN4L	CCR4 carbon catabolite repression 4-like (S. cerevisiae)	CL5176Contig3	ENSFCAG00000010383	ENSFCAT00000010386	ENSFCAP00000009635	ENSCAFG00000003725	ENSCAFT00000005996	ENSCAFP00000005558	ENSG00000151014	ENST00000280614	ENSP00000280614	ENSMUSG00000023087	ENSMUST00000023849	ENSMUSP00000023849
known	WDR45	WD repeat domain 45	CL8039Contig1	ENSFCAG00000002577	ENSFCAT00000002577	ENSFCAP00000002375	ENSCAFG00000015785	ENSCAFT00000038263	ENSCAFP00000033951	ENSG00000196998	ENST00000322995	ENSP00000365543	ENSMUSG00000039382	ENSMUST00000115687	ENSMUSP00000111351
known	ARPC5	actin related protein 2/3 complex, subunit 5, 16kDa ; K05754 actin related protein 2/3 complex, subunit 5	adrenal_std_000000802168P02@F.bu	ENSFCAG00000015611	ENSFCAT00000015615	ENSFCAP00000014476	ENSCAFG00000013341	ENSCAFT00000021183	ENSCAFP00000019669	ENSG00000162704	ENST00000359856	ENSP00000352918	ENSMUSG00000008475	ENSMUST00000077755	ENSMUSP00000076933
known	SDF2	stromal cell-derived factor 2	CL2555Contig2	ENSFCAG00000004012	ENSFCAT00000004013	ENSFCAP00000003702	ENSCAFG00000018749	ENSCAFT00000029760	ENSCAFP00000027657	ENSG00000132581	ENST00000247020	ENSP00000247020	ENSMUSG00000002064	ENSMUST00000002133	ENSMUSP00000002133
known	TNFAIP1	tumor necrosis factor, alpha-induced protein 1 (endothelial)	CL1551Contig4	ENSFCAG00000008394	ENSFCAT00000008396	ENSFCAP00000007783	ENSCAFG00000018663	ENSCAFT00000029628	ENSCAFP00000027535	ENSG00000109079	ENST00000226225	ENSP00000226225	ENSMUSG00000017615	ENSMUST00000108277	ENSMUSP00000103912
known	C14orf119	chromosome 14 open reading frame 119	CL4238Contig3	ENSFCAG00000002333	ENSFCAT00000002333	ENSFCAP00000002153	ENSCAFG00000011902	ENSCAFT00000018904	ENSCAFP00000033501	ENSG00000179933	ENST00000319074	ENSP00000322238	ENSMUSG00000040822	ENSMUST00000038539	ENSMUSP00000047702
known	DCAKD	dephospho-CoA kinase domain containing	CL6796Contig1	ENSFCAG00000005471	ENSFCAT00000005473	ENSFCAP00000005074	ENSCAFG00000013944	ENSCAFT00000022117	ENSCAFP00000020537	ENSG00000172992	ENST00000342350	ENSP00000341504	ENSMUSG00000020935	ENSMUST00000021313	ENSMUSP00000021313
known	TPT1	tumor protein, translationally-controlled 1	skmuscle_long_000000683056N11@F.bu	ENSFCAG00000002107	ENSFCAT00000002107	ENSFCAP00000001949	ENSCAFG00000004533	ENSCAFT00000007311	ENSCAFP00000006773	ENSG00000133112	ENST00000309246	ENSP00000339051	ENSMUSG00000060126	ENSMUST00000080850	ENSMUSP00000079661
known	PSMD8	proteasome (prosome, macropain) 26S subunit, non-ATPase, 8 ; K03031 26S proteasome regulatory subunit N12	CL1374Contig1	ENSFCAG00000000823	ENSFCAT00000000823	ENSFCAP00000000764	ENSCAFG00000005931	ENSCAFT00000009584	ENSCAFP00000008899	ENSG00000099341	ENST00000215071	ENSP00000215071	ENSMUSG00000030591	ENSMUST00000059642	ENSMUSP00000051657
known	PSMB1	proteasome (prosome, macropain) subunit, beta type, 1 (EC:3.4.25.1); K02732 20S proteasome subunit beta 6 [EC:3.4.25.1]	CL3849Contig1	ENSFCAG00000007035	ENSFCAT00000007037	ENSFCAP00000006526	ENSCAFG00000004116	ENSCAFT00000006591	ENSCAFP00000006100	ENSG00000008018	ENST00000262193	ENSP00000262193	ENSMUSG00000014769	ENSMUST00000014913	ENSMUSP00000014913
known	PDZD11	PDZ domain containing 11	CL14419Contig1	ENSFCAG00000008633	ENSFCAT00000008635	ENSFCAP00000008003	ENSCAFG00000016803	ENSCAFT00000026602	ENSCAFP00000024708	ENSG00000120509	ENST00000374454	ENSP00000363578	ENSMUSG00000015668	ENSMUST00000059099	ENSMUSP00000051068
known	PSMA8	proteasome (prosome, macropain) subunit, alpha type, 8 (EC:3.4.25.1); K02731 20S proteasome subunit alpha 4 [EC:3.4.25.1]	CL3973Contig2	ENSFCAG00000003249	ENSFCAT00000003249	ENSFCAP00000002996	ENSCAFG00000018134	ENSCAFT00000028809	ENSCAFP00000026792	ENSG00000154611	ENST00000308268	ENSP00000311121	ENSMUSG00000036743	ENSMUST00000040860	ENSMUSP00000042590
known	RALY	RNA binding protein, autoantigenic (hnRNP-associated with lethal yellow homolog (mouse))	CL2369Contig4	ENSFCAG00000005376	ENSFCAT00000005377	ENSFCAP00000004984	ENSCAFG00000007490	ENSCAFT00000039402	ENSCAFP00000035255	ENSG00000125970	ENST00000246194	ENSP00000246194	ENSMUSG00000027593	ENSMUST00000116389	ENSMUSP00000112090
known	UPB1	ureidopropionase, beta (EC:3.5.1.6); K01431 beta-ureidopropionase [EC:3.5.1.6]	CL6428Contig1	ENSFCAG00000001510	ENSFCAT00000001510	ENSFCAP00000001401	ENSCAFG00000013843	ENSCAFT00000021967	ENSCAFP00000020398	ENSG00000100024	ENST00000326010	ENSP00000324343	ENSMUSG00000033427	ENSMUST00000039925	ENSMUSP00000049342
known	ARPC5	actin related protein 2/3 complex, subunit 5, 16kDa ; K05754 actin related protein 2/3 complex, subunit 5	kidney_long_000001717770E14@F.bu	ENSFCAG00000015611	ENSFCAT00000015615	ENSFCAP00000014476	ENSCAFG00000013341	ENSCAFT00000021183	ENSCAFP00000019669	ENSG00000162704	ENST00000359856	ENSP00000352918	ENSMUSG00000008475	ENSMUST00000077755	ENSMUSP00000076933
known	H2AFY	H2A histone family, member Y ; K11251 histone H2A	CL120Contig13	ENSFCAG00000013924	ENSFCAT00000013928	ENSFCAP00000012912	ENSCAFG00000001076	ENSCAFT00000001647	ENSCAFP00000001514	ENSG00000113648	ENST00000360597	ENSP00000353806	ENSMUSG00000015937	ENSMUST00000016081	ENSMUSP00000016081
known	TSR2	TSR2, 20S rRNA accumulation, homolog (S. cerevisiae)	CL3207Contig1	ENSFCAG00000002226	ENSFCAT00000002226	ENSFCAP00000002054	ENSCAFG00000016440	ENSCAFT00000026052	ENSCAFP00000024187	ENSG00000158526	ENST00000375151	ENSP00000364293	ENSMUSG00000025264	ENSMUST00000026295	ENSMUSP00000026295
known	TMOD1	tropomodulin 1 ; K10370 tropomodulin	CL1911Contig4	ENSFCAG00000001203	ENSFCAT00000001203	ENSFCAP00000001116	ENSCAFG00000002427	ENSCAFT00000003834	ENSCAFP00000003547	ENSG00000136842	ENST00000395211	ENSP00000378637	ENSMUSG00000028328	ENSMUST00000030012	ENSMUSP00000030012
known	TMEM19	transmembrane protein 19	CL5305Contig6	ENSFCAG00000013702	ENSFCAT00000013706	ENSFCAP00000012709	ENSCAFG00000000457	ENSCAFT00000000731	ENSCAFP00000000674	ENSG00000139291	ENST00000266673	ENSP00000266673	ENSMUSG00000069520	ENSMUST00000092170	ENSMUSP00000089808
known	LOH12CR1	loss of heterozygosity, 12, chromosomal region 1	CL8187Contig2	ENSFCAG00000007431	ENSFCAT00000007432	ENSFCAP00000006889	ENSCAFG00000013307	ENSCAFT00000021117	ENSCAFP00000019611	ENSG00000165714	ENST00000314565	ENSP00000321546	ENSMUSG00000042992	ENSMUST00000062755	ENSMUSP00000054913
known	CLIP3	CAP-GLY domain containing linker protein 3 ; K10423 CAP-Gly domain-containing linker protein 3/4	CL1025Contig1	ENSFCAG00000014135	ENSFCAT00000014139	ENSFCAP00000013110	ENSCAFG00000006665	ENSCAFT00000010741	ENSCAFP00000009956	ENSG00000105270	ENST00000360535	ENSP00000353732	ENSMUSG00000013921	ENSMUST00000014065	ENSMUSP00000014065
known	ARHGDIB	Rho GDP dissociation inhibitor (GDI) beta	CL2653Contig1	ENSFCAG00000003027	ENSFCAT00000003027	ENSFCAP00000002788	ENSCAFG00000012883	ENSCAFT00000039209	ENSCAFP00000035032	ENSG00000111348	ENST00000228945	ENSP00000228945	ENSMUSG00000030220	ENSMUST00000111891	ENSMUSP00000107522
known	PIN1	peptidylprolyl cis/trans isomerase, NIMA-interacting 1 (EC:5.2.1.8); K09578 peptidyl-prolyl cis-trans isomerase NIMA-interacting 1 [EC:5.2.1.8]	CL16189Contig1	ENSFCAG00000009380	ENSFCAT00000009382	ENSFCAP00000008697	ENSCAFG00000017967	ENSCAFT00000028529	ENSCAFP00000026537	ENSG00000127445	ENST00000247970	ENSP00000247970	ENSMUSG00000032171	ENSMUST00000034689	ENSMUSP00000034689
known	C18orf32	chromosome 18 open reading frame 32	CL4483Contig1	ENSFCAG00000018812	ENSFCAT00000018831	ENSFCAP00000016031	ENSCAFG00000019047	ENSCAFT00000030250	ENSCAFP00000028107	ENSG00000177576	ENST00000318240	ENSP00000323199	ENSMUSG00000036299	ENSMUST00000040284	ENSMUSP00000040450
known	WRB	tryptophan rich basic protein	CL7090Contig3	ENSFCAG00000008507	ENSFCAT00000008509	ENSFCAP00000007888	ENSCAFG00000010048	ENSCAFT00000015977	ENSCAFP00000014778	ENSG00000182093	ENST00000380708	ENSP00000370084	ENSMUSG00000023147	ENSMUST00000023913	ENSMUSP00000023913
known	RBM45	RNA binding motif protein 45	CL14Contig32	ENSFCAG00000018793	ENSFCAT00000019044	ENSFCAP00000016106	ENSCAFG00000013640	ENSCAFT00000021639	ENSCAFP00000020095	ENSG00000155636	ENST00000286070	ENSP00000286070	ENSMUSG00000042369	ENSMUST00000046389	ENSMUSP00000040420
known	NDUFS8	NADH dehydrogenase (ubiquinone) Fe-S protein 8, 23kDa (NADH-coenzyme Q reductase) (EC:1.6.5.3 1.6.99.3); K03941 NADH dehydrogenase (ubiquinone) Fe-S protein 8 [EC:1.6.5.3 1.6.99.3]	CL12695Contig1	ENSFCAG00000002988	ENSFCAT00000002988	ENSFCAP00000002755	ENSCAFG00000011083	ENSCAFT00000017636	ENSCAFP00000016330	ENSG00000110717	ENST00000313468	ENSP00000315774	ENSMUSG00000059734	ENSMUST00000075092	ENSMUSP00000074600
known	AUH	AU RNA binding protein/enoyl-Coenzyme A hydratase (EC:4.2.1.18); K05607 methylglutaconyl-CoA hydratase [EC:4.2.1.18]	CL333Contig27	ENSFCAG00000009608	ENSFCAT00000009610	ENSFCAP00000008910	ENSCAFG00000023378	ENSCAFT00000035906	ENSCAFP00000031217	ENSG00000148090	ENST00000375731	ENSP00000364883	ENSMUSG00000021460	ENSMUST00000021913	ENSMUSP00000021913
known	NULL	NULL	CL1999Contig3	ENSFCAG00000005808	ENSFCAT00000005811	ENSFCAP00000005395	ENSCAFG00000016639	ENSCAFT00000026358	ENSCAFP00000024480	ENSG00000174100	ENST00000312513	ENSP00000308901	ENSMUSG00000018882	ENSMUST00000019026	ENSMUSP00000019026
known	NDUFV2	NADH dehydrogenase (ubiquinone) flavoprotein 2, 24kDa (EC:1.6.5.3 1.6.99.3); K03943 NADH dehydrogenase (ubiquinone) flavoprotein 2 [EC:1.6.5.3 1.6.99.3]	CL54Contig14	ENSFCAG00000011468	ENSFCAT00000011471	ENSFCAP00000010654	ENSCAFG00000018686	ENSCAFT00000029662	ENSCAFP00000027568	ENSG00000178127	ENST00000318388	ENSP00000327268	ENSMUSG00000024099	ENSMUST00000024909	ENSMUSP00000024909
known	MRPL16	mitochondrial ribosomal protein L16	CL8631Contig1	ENSFCAG00000007540	ENSFCAT00000007542	ENSFCAP00000006983	ENSCAFG00000010322	ENSCAFT00000016396	ENSCAFP00000015168	ENSG00000166902	ENST00000300151	ENSP00000300151	ENSMUSG00000024683	ENSMUST00000025586	ENSMUSP00000025586
known	B3GALNT2	beta-1,3-N-acetylgalactosaminyltransferase 2 (EC:2.4.1.-); K09654 beta-1,3-N-acetylgalactosaminyltransferase 2 [EC:2.4.1.-]	CL105Contig14	ENSFCAG00000011870	ENSFCAT00000011873	ENSFCAP00000011013	ENSCAFG00000011268	ENSCAFT00000017927	ENSCAFP00000016601	ENSG00000162885	ENST00000366600	ENSP00000355559	ENSMUSG00000039242	ENSMUST00000099747	ENSMUSP00000097336
known	TMEM49	transmembrane protein 49	CL270Contig17	ENSFCAG00000003783	ENSFCAT00000003784	ENSFCAP00000003487	ENSCAFG00000017665	ENSCAFT00000028015	ENSCAFP00000026057	ENSG00000062716	ENST00000262291	ENSP00000262291	ENSMUSG00000018171	ENSMUST00000018315	ENSMUSP00000018315
known	PHB	prohibitin	CL1655Contig6	ENSFCAG00000000116	ENSFCAT00000000116	ENSFCAP00000000107	ENSCAFG00000014439	ENSCAFT00000022952	ENSCAFP00000021319	ENSG00000167085	ENST00000300408	ENSP00000300408	ENSMUSG00000038845	ENSMUST00000036374	ENSMUSP00000047536
known	SELT	selenoprotein T	CL46Contig5	ENSFCAG00000011334	ENSFCAT00000011337	ENSFCAP00000010532	ENSCAFG00000008429	ENSCAFT00000013390	ENSCAFP00000012390	ENSG00000198843	ENST00000397894	ENSP00000380991	ENSMUSG00000075700	ENSMUST00000107924	ENSMUSP00000103557
known	VPS25	vacuolar protein sorting 25 homolog (S. cerevisiae)	CL7267Contig1	ENSFCAG00000013133	ENSFCAT00000013137	ENSFCAP00000012180	ENSCAFG00000014792	ENSCAFT00000023482	ENSCAFP00000021807	ENSG00000131475	ENST00000253794	ENSP00000253794	ENSMUSG00000078656	ENSMUST00000042477	ENSMUSP00000042088
known	BRF2	BRF2, subunit of RNA polymerase III transcription initiation factor, BRF1-like	CL13177Contig1	ENSFCAG00000015537	ENSFCAT00000015541	ENSFCAP00000014410	ENSCAFG00000006183	ENSCAFT00000010003	ENSCAFP00000009282	ENSG00000104221	ENST00000220659	ENSP00000220659	ENSMUSG00000031487	ENSMUST00000033877	ENSMUSP00000033877
known	VPS26B	vacuolar protein sorting 26 homolog B (S. pombe)	CL3455Contig2	ENSFCAG00000007418	ENSFCAT00000007420	ENSFCAP00000006879	ENSCAFG00000009775	ENSCAFT00000015518	ENSCAFP00000014357	ENSG00000151502	ENST00000281187	ENSP00000281187	ENSMUSG00000031988	ENSMUST00000034470	ENSMUSP00000034470
known	C2	complement component 2 (EC:3.4.21.43); K01332 complement component 2 [EC:3.4.21.43]	CL2075Contig1	ENSFCAG00000004516	ENSFCAT00000004517	ENSFCAP00000004170	ENSCAFG00000000686	ENSCAFT00000001072	ENSCAFP00000000982	ENSG00000204364	ENST00000375510	ENSP00000364660	ENSMUSG00000024372	ENSMUST00000025230	ENSMUSP00000025230
known	C14orf1	chromosome 14 open reading frame 1	CL5759Contig3	ENSFCAG00000014198	ENSFCAT00000014202	ENSFCAP00000013172	ENSCAFG00000017054	ENSCAFT00000027004	ENSCAFP00000025105	ENSG00000133935	ENST00000256319	ENSP00000256319	ENSMUSG00000021252	ENSMUST00000021676	ENSMUSP00000021676
known	NULL	NULL	CL894Contig1	ENSFCAG00000004865	ENSFCAT00000004865	ENSFCAP00000004494	ENSCAFG00000001618	ENSCAFT00000002538	ENSCAFP00000002357	ENSG00000112576	ENST00000372987	ENSP00000362078	ENSMUSG00000034165	ENSMUST00000037333	ENSMUSP00000040488
known	RPUSD1	RNA pseudouridylate synthase domain containing 1	CL11025Contig1	ENSFCAG00000010359	ENSFCAT00000010362	ENSFCAP00000009616	ENSCAFG00000019614	ENSCAFT00000031177	ENSCAFP00000029009	ENSG00000007376	ENST00000007264	ENSP00000007264	ENSMUSG00000041199	ENSMUST00000047273	ENSMUSP00000043825
known	C3orf21	chromosome 3 open reading frame 21	CL2832Contig1	ENSFCAG00000012692	ENSFCAT00000012695	ENSFCAP00000011768	ENSCAFG00000013432	ENSCAFT00000021309	ENSCAFP00000019786	ENSG00000173950	ENST00000310380	ENSP00000309640	ENSMUSG00000047434	ENSMUST00000055389	ENSMUSP00000050246
known	MAT2B	methionine adenosyltransferase II, beta (EC:2.5.1.6); K00789 S-adenosylmethionine synthetase [EC:2.5.1.6]	CL1711Contig1	ENSFCAG00000009025	ENSFCAT00000009027	ENSFCAP00000008366	ENSCAFG00000017181	ENSCAFT00000027206	ENSCAFP00000025303	ENSG00000038274	ENST00000321757	ENSP00000325425	ENSMUSG00000042032	ENSMUST00000040167	ENSMUSP00000048222
known	C16orf61	chromosome 16 open reading frame 61	CL4830Contig1	ENSFCAG00000004977	ENSFCAT00000004977	ENSFCAP00000004605	ENSCAFG00000000340	ENSCAFT00000000526	ENSCAFP00000000477	ENSG00000103121	ENST00000219400	ENSP00000219400	ENSMUSG00000014633	ENSMUST00000078589	ENSMUSP00000077663
known	TXN2	thioredoxin 2	CL744Contig11	ENSFCAG00000001127	ENSFCAT00000001126	ENSFCAP00000001043	ENSCAFG00000001553	ENSCAFT00000002425	ENSCAFP00000002247	ENSG00000100348	ENST00000403313	ENSP00000385393	ENSMUSG00000005354	ENSMUST00000005487	ENSMUSP00000005487
known	GNG10	guanine nucleotide binding protein (G protein), gamma 10 ; K04545 guanine nucleotide binding protein (G protein), gamma 10	CL11436Contig1	ENSFCAG00000004340	ENSFCAT00000004341	ENSFCAP00000004006	ENSCAFG00000003006	ENSCAFT00000004824	ENSCAFP00000004470	ENSG00000059769	ENST00000313525	ENSP00000320650	ENSMUSG00000070972	ENSMUST00000095070	ENSMUSP00000092680
known	SCG5	secretogranin V (7B2 protein)	CL2911Contig1	ENSFCAG00000009419	ENSFCAT00000009421	ENSFCAP00000008735	ENSCAFG00000008219	ENSCAFT00000039283	ENSCAFP00000035110	ENSG00000166922	ENST00000300175	ENSP00000300175	ENSMUSG00000023236	ENSMUST00000024005	ENSMUSP00000024005
known	NQO1	NAD(P)H dehydrogenase, quinone 1 (EC:1.6.5.2); K00355 NAD(P)H dehydrogenase (quinone) [EC:1.6.5.2]	CL1761Contig5	ENSFCAG00000002957	ENSFCAT00000002957	ENSFCAP00000002726	ENSCAFG00000020252	ENSCAFT00000032259	ENSCAFP00000030044	ENSG00000181019	ENST00000320623	ENSP00000319788	ENSMUSG00000003849	ENSMUST00000003947	ENSMUSP00000003947
known	COQ4	coenzyme Q4 homolog (S. cerevisiae)	CL4966Contig1	ENSFCAG00000005840	ENSFCAT00000005842	ENSFCAP00000005422	ENSCAFG00000020067	ENSCAFT00000031936	ENSCAFP00000029736	ENSG00000167113	ENST00000300452	ENSP00000300452	ENSMUSG00000026798	ENSMUST00000028137	ENSMUSP00000028137
known	TAF1D	TATA box binding protein (TBP)-associated factor, RNA polymerase I, D, 41kDa	CL772Contig3	ENSFCAG00000012473	ENSFCAT00000012475	ENSFCAP00000011570	ENSCAFG00000013572	ENSCAFT00000021521	ENSCAFP00000019984	ENSG00000166012	ENST00000323981	ENSP00000314971	ENSMUSG00000031939	ENSMUST00000034415	ENSMUSP00000034415
known	VBP1	von Hippel-Lindau binding protein 1	CL244Contig51	ENSFCAG00000010348	ENSFCAT00000010351	ENSFCAP00000009608	ENSCAFG00000019639	ENSCAFT00000031215	ENSCAFP00000029046	ENSG00000155959	ENST00000286428	ENSP00000286428	ENSMUSG00000031197	ENSMUST00000033540	ENSMUSP00000033540
known	NULL	NULL	CL4156Contig2	ENSFCAG00000013243	ENSFCAT00000013247	ENSFCAP00000012281	ENSCAFG00000009952	ENSCAFT00000015832	ENSCAFP00000014652	ENSG00000120049	ENST00000355657	ENSP00000347877	ENSMUSG00000025221	ENSMUST00000026247	ENSMUSP00000026247
known	ITPA	inosine triphosphatase (nucleoside triphosphate pyrophosphatase) (EC:3.6.1.19); K01519 nucleoside-triphosphate pyrophosphatase [EC:3.6.1.19]	CL6621Contig2	ENSFCAG00000013414	ENSFCAT00000013418	ENSFCAP00000012442	ENSCAFG00000006394	ENSCAFT00000010333	ENSCAFP00000009580	ENSG00000125877	ENST00000380113	ENSP00000369456	ENSMUSG00000074797	ENSMUST00000103193	ENSMUSP00000099482
known	RPP21	ribonuclease P/MRP 21kDa subunit (EC:3.1.26.5); K03540 ribonuclease P subunit RPR2 [EC:3.1.26.5]	lymphnode_std_000000529353A02@R.gu	ENSFCAG00000002035	ENSFCAT00000002035	ENSFCAP00000001882	ENSCAFG00000000394	ENSCAFT00000000624	ENSCAFP00000000570	ENSG00000204596	ENST00000376640	ENSP00000365827	ENSMUSG00000024446	ENSMUST00000025319	ENSMUSP00000025319
known	NAPA	N-ethylmaleimide-sensitive factor attachment protein, alpha	CL1340Contig4	ENSFCAG00000006151	ENSFCAT00000006152	ENSFCAP00000005716	ENSCAFG00000004112	ENSCAFT00000006592	ENSCAFP00000006101	ENSG00000105402	ENST00000263354	ENSP00000263354	ENSMUSG00000006024	ENSMUST00000006181	ENSMUSP00000006181
known	RPS16	ribosomal protein S16 ; K02960 small subunit ribosomal protein S16e	CL3630Contig1	ENSFCAG00000010743	ENSFCAT00000010746	ENSFCAP00000009979	ENSCAFG00000005501	ENSCAFT00000008872	ENSCAFP00000008230	ENSG00000105193	ENST00000339471	ENSP00000367806	ENSMUSG00000037563	ENSMUST00000082134	ENSMUSP00000103940
known	NULL	NULL	CL2179Contig10	ENSFCAG00000005411	ENSFCAT00000005412	ENSFCAP00000005016	ENSCAFG00000011371	ENSCAFT00000018074	ENSCAFP00000016741	ENSG00000152022	ENST00000369308	ENSP00000358314	ENSMUSG00000049288	ENSMUST00000062058	ENSMUSP00000057623
known	SDR42E1	short chain dehydrogenase/reductase family 42E, member 1 (EC:1.1.1.-)	CL6012Contig2	ENSFCAG00000004988	ENSFCAT00000004989	ENSFCAP00000004617	ENSCAFG00000019978	ENSCAFT00000031792	ENSCAFP00000029600	ENSG00000184860	ENST00000328945	ENSP00000332407	ENSMUSG00000034308	ENSMUST00000037955	ENSMUSP00000044457
known	SCN1B	sodium channel, voltage-gated, type I, beta ; K04845 sodium channel, voltage-gated, type I, beta	CL9595Contig4	ENSFCAG00000008879	ENSFCAT00000008881	ENSFCAP00000008230	ENSCAFG00000007129	ENSCAFT00000011430	ENSCAFP00000010590	ENSG00000105711	ENST00000262631	ENSP00000262631	ENSMUSG00000019194	ENSMUST00000098548	ENSMUSP00000096148
known	NULL	NULL	CL13794Contig2	ENSFCAG00000012415	ENSFCAT00000012419	ENSFCAP00000011518	ENSCAFG00000004893	ENSCAFT00000007870	ENSCAFP00000007296	ENSG00000171227	ENST00000306406	ENSP00000303148	ENSMUSG00000050777	ENSMUST00000056089	ENSMUSP00000050862
known	TMED2	transmembrane emp24 domain trafficking protein 2	CL385Contig13	ENSFCAG00000003769	ENSFCAT00000003770	ENSFCAP00000003473	ENSCAFG00000007468	ENSCAFT00000011964	ENSCAFP00000011095	ENSG00000086598	ENST00000262225	ENSP00000262225	ENSMUSG00000029390	ENSMUST00000060226	ENSMUSP00000054834
known	WDR82	WD repeat domain 82	CL227Contig5	ENSFCAG00000015708	ENSFCAT00000015712	ENSFCAP00000014568	ENSCAFG00000009848	ENSCAFT00000015643	ENSCAFP00000014477	ENSG00000164091	ENST00000296490	ENSP00000296490	ENSMUSG00000020257	ENSMUST00000020490	ENSMUSP00000020490
known	NAB1	NGFI-A binding protein 1 (EGR1 binding protein 1)	CL625Contig17	ENSFCAG00000005192	ENSFCAT00000005192	ENSFCAP00000004812	ENSCAFG00000009496	ENSCAFT00000015087	ENSCAFP00000013960	ENSG00000138386	ENST00000337386	ENSP00000336894	ENSMUSG00000002881	ENSMUST00000069792	ENSMUSP00000066696
known	APH1A	anterior pharynx defective 1 homolog A (C. elegans) ; K06172 anterior pharynx defective 1	CL9915Contig1	ENSFCAG00000013936	ENSFCAT00000013940	ENSFCAP00000012923	ENSCAFG00000011777	ENSCAFT00000018712	ENSCAFP00000017334	ENSG00000117362	ENST00000369109	ENSP00000358105	ENSMUSG00000040323	ENSMUST00000048714	ENSMUSP00000048622
known	FXYD6	FXYD domain containing ion transport regulator 6	CL1173Contig1	ENSFCAG00000011761	ENSFCAT00000011764	ENSFCAP00000010916	ENSCAFG00000012852	ENSCAFT00000020390	ENSCAFP00000018921	ENSG00000137726	ENST00000260282	ENSP00000260282	ENSMUSG00000066705	ENSMUST00000085939	ENSMUSP00000083101
known	MYL1	myosin, light chain 1, alkali; skeletal, fast ; K05738 myosin light chain 1/3/4/6, alkali	CL3084Contig1	ENSFCAG00000000487	ENSFCAT00000000487	ENSFCAP00000000452	ENSCAFG00000013875	ENSCAFT00000022017	ENSCAFP00000020445	ENSG00000168530	ENST00000352451	ENSP00000307280	ENSMUSG00000061816	ENSMUST00000027151	ENSMUSP00000027151
known	PSMD9	proteasome (prosome, macropain) 26S subunit, non-ATPase, 9 ; K06693 26S proteasome non-ATPase regulatory subunit 9	CL1847Contig2	ENSFCAG00000012106	ENSFCAT00000012109	ENSFCAP00000011232	ENSCAFG00000008038	ENSCAFT00000035633	ENSCAFP00000030918	ENSG00000110801	ENST00000261817	ENSP00000261817	ENSMUSG00000029440	ENSMUST00000100729	ENSMUSP00000098295
known	CLTA	clathrin, light chain (Lca) ; K04644 clathrin, light polypeptide A	CL5196Contig1	ENSFCAG00000012764	ENSFCAT00000012767	ENSFCAP00000011834	ENSCAFG00000002292	ENSCAFT00000003598	ENSCAFP00000003332	ENSG00000122705	ENST00000242285	ENSP00000242285	ENSMUSG00000028478	ENSMUST00000107851	ENSMUSP00000103483
known	NULL	NULL	CL8072Contig1	ENSFCAG00000001543	ENSFCAT00000001543	ENSFCAP00000001433	ENSCAFG00000016293	ENSCAFT00000035765	ENSCAFP00000031062	ENSG00000146067	ENST00000398118	ENSP00000381186	ENSMUSG00000021495	ENSMUST00000021957	ENSMUSP00000021957
known	NULL	NULL	adrenal_std_000000818468J19@F.bu	ENSFCAG00000015593	ENSFCAT00000015597	ENSFCAP00000014459	ENSCAFG00000019828	ENSCAFT00000031542	ENSCAFP00000029363	ENSG00000174151	ENST00000310611	ENSP00000309324	ENSMUSG00000048796	ENSMUST00000106655	ENSMUSP00000102266
known	CXXC5	CXXC finger 5	CL2577Contig1	ENSFCAG00000010527	ENSFCAT00000010530	ENSFCAP00000009774	ENSCAFG00000005714	ENSCAFT00000009213	ENSCAFP00000008549	ENSG00000171604	ENST00000302517	ENSP00000302543	ENSMUSG00000046668	ENSMUST00000060722	ENSMUSP00000054307
known	SNRPD1	small nuclear ribonucleoprotein D1 polypeptide 16kDa ; K11087 small nuclear ribonucleoprotein D1	CL15548Contig1	ENSFCAG00000012352	ENSFCAT00000012355	ENSFCAP00000011460	ENSCAFG00000018247	ENSCAFT00000028987	ENSCAFP00000026957	ENSG00000167088	ENST00000300413	ENSP00000300413	ENSMUSG00000002477	ENSMUST00000002551	ENSMUSP00000002551
known	NANS	N-acetylneuraminic acid synthase (EC:2.5.1.56 2.5.1.57); K01654 N-acetylneuraminate synthase [EC:2.5.1.56]; K05304 N-acylneuraminate-9-phosphate synthase activity [EC:2.5.1.57]	CL4284Contig1	ENSFCAG00000001207	ENSFCAT00000001207	ENSFCAP00000001120	ENSCAFG00000002469	ENSCAFT00000003885	ENSCAFP00000003592	ENSG00000095380	ENST00000210444	ENSP00000210444	ENSMUSG00000028334	ENSMUST00000030018	ENSMUSP00000030018
known	ENTPD3	ectonucleoside triphosphate diphosphohydrolase 3 (EC:3.6.1.5); K01510 apyrase [EC:3.6.1.5]	CL6807Contig2	ENSFCAG00000001786	ENSFCAT00000001786	ENSFCAP00000001654	ENSCAFG00000005128	ENSCAFT00000008263	ENSCAFP00000007656	ENSG00000168032	ENST00000301825	ENSP00000301825	ENSMUSG00000041608	ENSMUST00000047687	ENSMUSP00000036830
known	C15orf40	chromosome 15 open reading frame 40 ; K09131 hypothetical protein	skmuscle_std_000000665012B16@F.bu	ENSFCAG00000011178	ENSFCAT00000011180	ENSFCAP00000010383	ENSCAFG00000013185	ENSCAFT00000020929	ENSCAFP00000019433	ENSG00000169609	ENST00000304177	ENSP00000307071	ENSMUSG00000025102	ENSMUST00000026092	ENSMUSP00000026092
known	ZCCHC17	zinc finger, CCHC domain containing 17	CL1446Contig3	ENSFCAG00000004196	ENSFCAT00000004197	ENSFCAP00000003865	ENSCAFG00000011131	ENSCAFT00000007577	ENSCAFP00000030433	ENSG00000121766	ENST00000373714	ENSP00000362819	ENSMUSG00000028772	ENSMUST00000105995	ENSMUSP00000101617
known	SLC20A2	solute carrier family 20 (phosphate transporter), member 2 ; K03306 inorganic phosphate transporter, PiT family	CL399Contig3	ENSFCAG00000010077	ENSFCAT00000010080	ENSFCAP00000009354	ENSCAFG00000005472	ENSCAFT00000008842	ENSCAFP00000008202	ENSG00000168575	ENST00000342228	ENSP00000340465	ENSMUSG00000037656	ENSMUST00000067786	ENSMUSP00000065935
known	LGMN	legumain (EC:3.4.22.34); K01369 legumain [EC:3.4.22.34]	CL236Contig6	ENSFCAG00000007889	ENSFCAT00000007891	ENSFCAP00000007305	ENSCAFG00000010995	ENSCAFT00000017539	ENSCAFP00000016239	ENSG00000100600	ENST00000393218	ENSP00000376911	ENSMUSG00000021190	ENSMUST00000021607	ENSMUSP00000021607
known	KCTD9	potassium channel tetramerisation domain containing 9	CL6468Contig1	ENSFCAG00000011885	ENSFCAT00000011888	ENSFCAP00000011027	ENSCAFG00000008969	ENSCAFT00000014259	ENSCAFP00000013185	ENSG00000104756	ENST00000221200	ENSP00000221200	ENSMUSG00000034327	ENSMUST00000078053	ENSMUSP00000077200
known	HYI	hydroxypyruvate isomerase homolog (E. coli) (EC:5.3.1.22); K01816 hydroxypyruvate isomerase [EC:5.3.1.22]	kidney_std_000000542842G03@F.bu	ENSFCAG00000015117	ENSFCAT00000015121	ENSFCAP00000014022	ENSCAFG00000005177	ENSCAFT00000008358	ENSCAFP00000007747	ENSG00000178922	ENST00000372432	ENSP00000361509	ENSMUSG00000006395	ENSMUST00000006562	ENSMUSP00000006562
known	H2AFY	H2A histone family, member Y ; K11251 histone H2A	CL120Contig6	ENSFCAG00000013924	ENSFCAT00000013928	ENSFCAP00000012912	ENSCAFG00000001076	ENSCAFT00000001647	ENSCAFP00000001514	ENSG00000113648	ENST00000360597	ENSP00000353806	ENSMUSG00000015937	ENSMUST00000016081	ENSMUSP00000016081
known	NULL	NULL	CL3212Contig3	ENSFCAG00000013402	ENSFCAT00000013405	ENSFCAP00000012429	ENSCAFG00000005337	ENSCAFT00000008601	ENSCAFP00000007971	ENSG00000147408	ENST00000332246	ENSP00000330805	ENSMUSG00000036356	ENSMUST00000110245	ENSMUSP00000105874
known	GOLPH3	golgi phosphoprotein 3 (coat-protein)	CL1914Contig2	ENSFCAG00000000857	ENSFCAT00000000857	ENSFCAP00000000798	ENSCAFG00000018917	ENSCAFT00000030028	ENSCAFP00000027906	ENSG00000113384	ENST00000265070	ENSP00000265070	ENSMUSG00000022200	ENSMUST00000059680	ENSMUSP00000057375
known	RALB	v-ral simian leukemia viral oncogene homolog B (ras related; GTP binding protein); K07835 Ras-related protein Ral-B	CL5317Contig3	ENSFCAG00000008736	ENSFCAT00000008738	ENSFCAP00000008099	ENSCAFG00000004844	ENSCAFT00000007808	ENSCAFP00000007237	ENSG00000144118	ENST00000404963	ENSP00000384328	ENSMUSG00000004451	ENSMUST00000004565	ENSMUSP00000004565
known	ATG5	ATG5 autophagy related 5 homolog (S. cerevisiae) ; K08339 autophagy-related protein 5	CL823Contig9	ENSFCAG00000010757	ENSFCAT00000010759	ENSFCAP00000009992	ENSCAFG00000003701	ENSCAFT00000005953	ENSCAFP00000005515	ENSG00000057663	ENST00000369070	ENSP00000358066	ENSMUSG00000038160	ENSMUST00000039286	ENSMUSP00000044769
known	P2RY5	purinergic receptor P2Y, G-protein coupled, 5 ; K04273 purinergic receptor P2Y, G protein-coupled, 5	CL10286Contig1	ENSFCAG00000006998	ENSFCAT00000007000	ENSFCAP00000006491	ENSCAFG00000017290	ENSCAFT00000027384	ENSCAFP00000025466	ENSG00000139679	ENST00000378434	ENSP00000367691	ENSMUSG00000033446	ENSMUST00000044405	ENSMUSP00000042327
known	CCPG1	cell cycle progression 1	CL2656Contig3	ENSFCAG00000003265	ENSFCAT00000003264	ENSFCAP00000003011	ENSCAFG00000015925	ENSCAFT00000025233	ENSCAFP00000023425	ENSG00000214882	ENST00000310958	ENSP00000311656	ENSMUSG00000034563	ENSMUST00000085350	ENSMUSP00000082458
known	C19orf66	chromosome 19 open reading frame 66	CL16203Contig1	ENSFCAG00000009386	ENSFCAT00000009388	ENSFCAP00000008703	ENSCAFG00000017921	ENSCAFT00000028442	ENSCAFP00000026452	ENSG00000130813	ENST00000253110	ENSP00000253110	ENSMUSG00000038884	ENSMUST00000043911	ENSMUSP00000045384
known	FAM60A	family with sequence similarity 60, member A	CL4491Contig4	ENSFCAG00000008955	ENSFCAT00000008957	ENSFCAP00000008301	ENSCAFG00000010685	ENSCAFT00000016988	ENSCAFP00000015716	ENSG00000139146	ENST00000337682	ENSP00000337477	ENSMUSG00000039985	ENSMUST00000111562	ENSMUSP00000107187
known	DCPS	decapping enzyme, scavenger ; K01567 [EC:3.-.-.-]	CL7098Contig1	ENSFCAG00000011275	ENSFCAT00000011278	ENSFCAP00000010473	ENSCAFG00000010421	ENSCAFT00000035484	ENSCAFP00000030749	ENSG00000110063	ENST00000263579	ENSP00000263579	ENSMUSG00000032040	ENSMUST00000034539	ENSMUSP00000034539
known	NULL	NULL	CL15021Contig1	ENSFCAG00000000661	ENSFCAT00000000661	ENSFCAP00000000613	ENSCAFG00000019624	ENSCAFT00000031187	ENSCAFP00000029019	ENSG00000116273	ENST00000377648	ENSP00000366876	ENSMUSG00000047777	ENSMUST00000055688	ENSMUSP00000062590
known	RPL5	ribosomal protein L5	CL1274Contig2	ENSFCAG00000005916	ENSFCAT00000005918	ENSFCAP00000005495	ENSCAFG00000020150	ENSCAFT00000018311	ENSCAFP00000016958	ENSG00000122406	ENST00000370321	ENSP00000359345	ENSMUSG00000058558	ENSMUST00000082223	ENSMUSP00000080854
known	CHAC2	ChaC, cation transport regulator homolog 2 (E. coli)	CL3347Contig5	ENSFCAG00000013361	ENSFCAT00000013364	ENSFCAP00000012389	ENSCAFG00000002722	ENSCAFT00000004309	ENSCAFP00000003988	ENSG00000143942	ENST00000295304	ENSP00000295304	ENSMUSG00000020309	ENSMUST00000020553	ENSMUSP00000020553
known	D2HGDH	D-2-hydroxyglutarate dehydrogenase (EC:1.1.99.-)	CL20099Contig2	ENSFCAG00000014284	ENSFCAT00000014288	ENSFCAP00000013253	ENSCAFG00000013152	ENSCAFT00000020891	ENSCAFP00000019398	ENSG00000180902	ENST00000321264	ENSP00000315351	ENSMUSG00000073609	ENSMUST00000097633	ENSMUSP00000095235
known	GC	group-specific component (vitamin D binding protein) (EC:6.4.-.-); K01970 [EC:6.4.-.-]	CL5508Contig1	ENSFCAG00000004851	ENSFCAT00000004852	ENSFCAP00000004482	ENSCAFG00000002949	ENSCAFT00000037533	ENSCAFP00000033064	ENSG00000145321	ENST00000273951	ENSP00000273951	ENSMUSG00000035540	ENSMUST00000049209	ENSMUSP00000046636
known	RNF166	ring finger protein 166	CL8710Contig1	ENSFCAG00000008487	ENSFCAT00000008489	ENSFCAP00000007868	ENSCAFG00000019875	ENSCAFT00000031628	ENSCAFP00000029445	ENSG00000158717	ENST00000312838	ENSP00000326095	ENSMUSG00000014470	ENSMUST00000014614	ENSMUSP00000014614
known	TMEM174	transmembrane protein 174	CL10600Contig2	ENSFCAG00000002163	ENSFCAT00000002162	ENSFCAP00000001999	ENSCAFG00000008201	ENSCAFT00000013034	ENSCAFP00000012060	ENSG00000164325	ENST00000296776	ENSP00000296776	ENSMUSG00000046082	ENSMUST00000050389	ENSMUSP00000057581
known	UROD	uroporphyrinogen decarboxylase (EC:4.1.1.37); K01599 uroporphyrinogen decarboxylase [EC:4.1.1.37]	CL2717Contig4	ENSFCAG00000009974	ENSFCAT00000009977	ENSFCAP00000009259	ENSCAFG00000004646	ENSCAFT00000007496	ENSCAFP00000006938	ENSG00000126088	ENST00000246337	ENSP00000246337	ENSMUSG00000028684	ENSMUST00000030446	ENSMUSP00000030446
known	NUDT21	nudix (nucleoside diphosphate linked moiety X)-type motif 21	CL1659Contig4	ENSFCAG00000008669	ENSFCAT00000008671	ENSFCAP00000008035	ENSCAFG00000023283	ENSCAFT00000035716	ENSCAFP00000031007	ENSG00000167005	ENST00000300291	ENSP00000300291	ENSMUSG00000031754	ENSMUST00000034204	ENSMUSP00000034204
known	SELT	selenoprotein T	CL46Contig8	ENSFCAG00000011334	ENSFCAT00000011337	ENSFCAP00000010532	ENSCAFG00000008429	ENSCAFT00000013390	ENSCAFP00000012390	ENSG00000198843	ENST00000397894	ENSP00000380991	ENSMUSG00000075700	ENSMUST00000107924	ENSMUSP00000103557
known	SFRS3	splicing factor, arginine/serine-rich 3	CL72Contig18	ENSFCAG00000001084	ENSFCAT00000001084	ENSFCAP00000001007	ENSCAFG00000001414	ENSCAFT00000002186	ENSCAFP00000002023	ENSG00000112081	ENST00000373715	ENSP00000362820	ENSMUSG00000071172	ENSMUST00000037776	ENSMUSP00000049025
known	BLOC1S1	biogenesis of lysosomal organelles complex-1, subunit 1	CL13258Contig1	ENSFCAG00000013959	ENSFCAT00000013963	ENSFCAP00000012944	ENSCAFG00000000061	ENSCAFT00000000098	ENSCAFP00000000082	ENSG00000135441	ENST00000257899	ENSP00000257899	ENSMUSG00000025349	ENSMUST00000026405	ENSMUSP00000026405
known	ZFP161	zinc finger protein 161 homolog (mouse)	CL3506Contig3	ENSFCAG00000011077	ENSFCAT00000011080	ENSFCAP00000010291	ENSCAFG00000018554	ENSCAFT00000029450	ENSCAFP00000027378	ENSG00000198081	ENST00000400143	ENSP00000383009	ENSMUSG00000049672	ENSMUST00000112676	ENSMUSP00000108296
known	HSPA12A	heat shock 70kDa protein 12A	CL2095Contig1	ENSFCAG00000001517	ENSFCAT00000001517	ENSFCAP00000001408	ENSCAFG00000011876	ENSCAFT00000018869	ENSCAFP00000017486	ENSG00000165868	ENST00000369209	ENSP00000358211	ENSMUSG00000025092	ENSMUST00000066285	ENSMUSP00000066860
known	PTP4A1	protein tyrosine phosphatase type IVA, member 1 (EC:3.1.3.48); K01104 protein-tyrosine phosphatase [EC:3.1.3.48]	CL5782Contig6	ENSFCAG00000015682	ENSFCAT00000015686	ENSFCAP00000014543	ENSCAFG00000002490	ENSCAFT00000003924	ENSCAFP00000003626	ENSG00000112245	ENST00000370651	ENSP00000359685	ENSMUSG00000026064	ENSMUST00000076587	ENSMUSP00000110861
known	NDUFB2	NADH dehydrogenase (ubiquinone) 1 beta subcomplex, 2, 8kDa (EC:1.6.5.3 1.6.99.3); K03958 NADH dehydrogenase (ubiquinone) 1 beta subcomplex 2 [EC:1.6.5.3 1.6.99.3]	CL8957Contig1	ENSFCAG00000012846	ENSFCAT00000012849	ENSFCAP00000011913	ENSCAFG00000003930	ENSCAFT00000006318	ENSCAFP00000005853	ENSG00000090266	ENST00000247866	ENSP00000247866	ENSMUSG00000002416	ENSMUST00000002490	ENSMUSP00000002490
known	NULL	NULL	CL11085Contig1	ENSFCAG00000015070	ENSFCAT00000015074	ENSFCAP00000013979	ENSCAFG00000015036	ENSCAFT00000023887	ENSCAFP00000022175	ENSG00000160917	ENST00000292476	ENSP00000292476	ENSMUSG00000029625	ENSMUST00000110643	ENSMUSP00000106273
known	GCOM1	GRINL1A complex locus	CL2837Contig4	ENSFCAG00000014906	ENSFCAT00000014910	ENSFCAP00000013827	ENSCAFG00000016285	ENSCAFT00000025832	ENSCAFP00000023988	ENSG00000137878	ENST00000380569	ENSP00000369943	ENSMUSG00000041361	ENSMUST00000093823	ENSMUSP00000091342
known	BECN1	beclin 1, autophagy related ; K08334 beclin 1	CL1715Contig1	ENSFCAG00000013136	ENSFCAT00000013140	ENSFCAP00000012183	ENSCAFG00000014744	ENSCAFT00000023434	ENSCAFP00000021764	ENSG00000126581	ENST00000361523	ENSP00000355231	ENSMUSG00000035086	ENSMUST00000041403	ENSMUSP00000040094
known	HPCAL1	hippocalcin-like 1	CL4850Contig2	ENSFCAG00000003584	ENSFCAT00000003583	ENSFCAP00000003303	ENSCAFG00000003412	ENSCAFT00000005486	ENSCAFP00000005084	ENSG00000115756	ENST00000381765	ENSP00000371184	ENSMUSG00000071379	ENSMUST00000071858	ENSMUSP00000071756
known	TBC1D10B	TBC1 domain family, member 10B	CL7477Contig1	ENSFCAG00000010218	ENSFCAT00000010221	ENSFCAP00000009486	ENSCAFG00000016940	ENSCAFT00000026806	ENSCAFP00000024909	ENSG00000169221	ENST00000305663	ENSP00000303624	ENSMUSG00000042492	ENSMUST00000035643	ENSMUSP00000038318
known	MAPK11	mitogen-activated protein kinase 11 (EC:2.7.11.24); K04441 p38 MAP kinase [EC:2.7.11.24]	CL11446Contig2	ENSFCAG00000011911	ENSFCAT00000011913	ENSFCAP00000011050	ENSCAFG00000001382	ENSCAFT00000036002	ENSCAFP00000031325	ENSG00000185386	ENST00000330651	ENSP00000333685	ENSMUSG00000053137	ENSMUST00000088823	ENSMUSP00000086204
known	NDUFA4	NADH dehydrogenase (ubiquinone) 1 alpha subcomplex, 4, 9kDa (EC:1.6.5.3 1.6.99.3); K03948 NADH dehydrogenase (ubiquinone) 1 alpha subcomplex 4 [EC:1.6.5.3 1.6.99.3]	CL29444Contig1	ENSFCAG00000013309	ENSFCAT00000013313	ENSFCAP00000012345	ENSCAFG00000003134	ENSCAFT00000005038	ENSCAFP00000032951	ENSG00000189043	ENST00000339600	ENSP00000339720	ENSMUSG00000029632	ENSMUST00000031637	ENSMUSP00000031637
known	FAM54B	family with sequence similarity 54, member B	CL1765Contig6	ENSFCAG00000012794	ENSFCAT00000012798	ENSFCAP00000011864	ENSCAFG00000012753	ENSCAFT00000020229	ENSCAFP00000018766	ENSG00000117640	ENST00000336146	ENSP00000337843	ENSMUSG00000046671	ENSMUST00000116279	ENSMUSP00000111983
known	HSPB1	heat shock 27kDa protein 1 ; K04455 heat shock 27kDa protein 1	CL497Contig11	ENSFCAG00000000602	ENSFCAT00000000602	ENSFCAP00000000560	ENSCAFG00000013544	ENSCAFT00000021478	ENSCAFP00000019945	ENSG00000106211	ENST00000248553	ENSP00000248553	ENSMUSG00000004951	ENSMUST00000005077	ENSMUSP00000005077
known	CCNG2	cyclin G2 ; K10146 cyclin G2	CL7749Contig3	ENSFCAG00000007500	ENSFCAT00000007502	ENSFCAP00000006947	ENSCAFG00000008685	ENSCAFT00000013792	ENSCAFP00000012755	ENSG00000138764	ENST00000354403	ENSP00000346379	ENSMUSG00000029385	ENSMUST00000031331	ENSMUSP00000031331
known	PQBP1	polyglutamine binding protein 1	CL24512Contig1	ENSFCAG00000002570	ENSFCAT00000002570	ENSFCAP00000002368	ENSCAFG00000015672	ENSCAFT00000024826	ENSCAFP00000023032	ENSG00000102103	ENST00000396764	ENSP00000379986	ENSMUSG00000031157	ENSMUST00000115654	ENSMUSP00000111318
known	CCNI	cyclin I	CL415Contig2	ENSFCAG00000003637	ENSFCAT00000003637	ENSFCAP00000003352	ENSCAFG00000008678	ENSCAFT00000013765	ENSCAFP00000012729	ENSG00000118816	ENST00000237654	ENSP00000237654	ENSMUSG00000063015	ENSMUST00000058550	ENSMUSP00000050189
known	C5orf28	chromosome 5 open reading frame 28	CL6691Contig4	ENSFCAG00000011992	ENSFCAT00000011993	ENSFCAP00000011123	ENSCAFG00000018569	ENSCAFT00000029475	ENSCAFP00000027398	ENSG00000151881	ENST00000313697	ENSP00000318988	ENSMUSG00000074634	ENSMUST00000099147	ENSMUSP00000096751
known	ZCCHC4	zinc finger, CCHC domain containing 4	lymphnode_std_000000895904H21@F.bu	ENSFCAG00000015203	ENSFCAT00000015207	ENSFCAP00000014103	ENSCAFG00000016448	ENSCAFT00000026070	ENSCAFP00000024205	ENSG00000168228	ENST00000302874	ENSP00000303468	ENSMUSG00000029179	ENSMUST00000031077	ENSMUSP00000031077
known	ARHGEF3	Rho guanine nucleotide exchange factor (GEF) 3	CL1341Contig4	ENSFCAG00000003569	ENSFCAT00000003571	ENSFCAP00000003292	ENSCAFG00000008061	ENSCAFT00000012861	ENSCAFP00000011905	ENSG00000163947	ENST00000338458	ENSP00000341071	ENSMUSG00000021895	ENSMUST00000049206	ENSMUSP00000046486
known	LEPREL1	leprecan-like 1 (EC:1.14.11.7)	CL3649Contig1	ENSFCAG00000000791	ENSFCAT00000000791	ENSFCAP00000000732	ENSCAFG00000013985	ENSCAFT00000022188	ENSCAFP00000020603	ENSG00000090530	ENST00000319332	ENSP00000316881	ENSMUSG00000038168	ENSMUST00000039990	ENSMUSP00000038056
known	RBM8A	RNA binding motif protein 8A	CL2179Contig3	ENSFCAG00000005412	ENSFCAT00000005413	ENSFCAP00000005017	ENSCAFG00000023172	ENSCAFT00000017835	ENSCAFP00000016512	ENSG00000131795	ENST00000330165	ENSP00000333001	ENSMUSG00000038374	ENSMUST00000048915	ENSMUSP00000044548
known	GLIPR2	GLI pathogenesis-related 2	CL6044Contig3	ENSFCAG00000012762	ENSFCAT00000012765	ENSFCAP00000011833	ENSCAFG00000002284	ENSCAFT00000003584	ENSCAFP00000003319	ENSG00000122694	ENST00000377960	ENSP00000367196	ENSMUSG00000028480	ENSMUST00000030202	ENSMUSP00000030202
known	STUB1	STIP1 homology and U-box containing protein 1 ; K09561 STIP1 homology and U-box containing protein 1 [EC:6.3.2.19]	CL9645Contig1	ENSFCAG00000008311	ENSFCAT00000008313	ENSFCAP00000007706	ENSCAFG00000019629	ENSCAFT00000031199	ENSCAFP00000029031	ENSG00000103266	ENST00000219548	ENSP00000219548	ENSMUSG00000039615	ENSMUST00000044911	ENSMUSP00000040431
known	RBM18	RNA binding motif protein 18	CL1380Contig17	ENSFCAG00000011188	ENSFCAT00000011191	ENSFCAP00000010392	ENSCAFG00000020274	ENSCAFT00000032291	ENSCAFP00000030070	ENSG00000119446	ENST00000373748	ENSP00000362853	ENSMUSG00000026889	ENSMUST00000028251	ENSMUSP00000028251
known	ST3GAL6	ST3 beta-galactoside alpha-2,3-sialyltransferase 6 (EC:2.4.99.-); K03792 beta-galactoside alpha-2,3-sialyltransferase (sialyltransferase 10) [EC:2.4.99.10]	CL3865Contig1	ENSFCAG00000004261	ENSFCAT00000004262	ENSFCAP00000003928	ENSCAFG00000009190	ENSCAFT00000014615	ENSCAFP00000013517	ENSG00000064225	ENST00000394162	ENSP00000377717	ENSMUSG00000022747	ENSMUST00000114358	ENSMUSP00000109998
known	EIF4A1	eukaryotic translation initiation factor 4A, isoform 1 ; K03257 translation initiation factor eIF-4A	CL228Contig3	ENSFCAG00000013883	ENSFCAT00000013886	ENSFCAP00000012873	ENSCAFG00000016632	ENSCAFT00000026357	ENSCAFP00000024479	ENSG00000161960	ENST00000293831	ENSP00000293831	ENSMUSG00000059796	ENSMUST00000102589	ENSMUSP00000099649
known	C20orf108	chromosome 20 open reading frame 108	CL626Contig5	ENSFCAG00000002037	ENSFCAT00000002036	ENSFCAP00000001883	ENSCAFG00000011888	ENSCAFT00000018879	ENSCAFP00000017495	ENSG00000124098	ENST00000371384	ENSP00000360437	ENSMUSG00000027495	ENSMUST00000028995	ENSMUSP00000028995
known	CNDP2	CNDP dipeptidase 2 (metallopeptidase M20 family) (EC:3.4.13.18); K08660 cytosolic nonspecific dipeptidase	CL993Contig3	ENSFCAG00000008274	ENSFCAT00000008275	ENSFCAP00000007670	ENSCAFG00000023363	ENSCAFT00000000040	ENSCAFP00000000037	ENSG00000133313	ENST00000324262	ENSP00000325548	ENSMUSG00000024644	ENSMUST00000025546	ENSMUSP00000025546
known	NULL	NULL	CL11752Contig1	ENSFCAG00000002996	ENSFCAT00000002996	ENSFCAP00000002762	ENSCAFG00000008018	ENSCAFT00000012820	ENSCAFP00000011869	ENSG00000154316	ENST00000326605	ENSP00000317255	ENSMUSG00000021953	ENSMUST00000022522	ENSMUSP00000022522
known	SLC2A3	solute carrier family 2 (facilitated glucose transporter), member 3; K08142 MFS transporter, SP family, solute carrier family 2 (facilitated glucose transporter), member 3	CL310Contig13	ENSFCAG00000001625	ENSFCAT00000001624	ENSFCAP00000001507	ENSCAFG00000013918	ENSCAFT00000022076	ENSCAFP00000020500	ENSG00000059804	ENST00000396584	ENSP00000379829	ENSMUSG00000003153	ENSMUST00000032476	ENSMUSP00000032476
known	SARS	seryl-tRNA synthetase (EC:6.1.1.11); K01875 seryl-tRNA synthetase [EC:6.1.1.11]	CL1850Contig1	ENSFCAG00000015258	ENSFCAT00000015262	ENSFCAP00000014150	ENSCAFG00000019847	ENSCAFT00000031572	ENSCAFP00000029393	ENSG00000031698	ENST00000369923	ENSP00000358939	ENSMUSG00000068739	ENSMUST00000102625	ENSMUSP00000099685
known	COPS7A	COP9 constitutive photomorphogenic homolog subunit 7A (Arabidopsis)	CL5203Contig4	ENSFCAG00000006883	ENSFCAT00000006885	ENSFCAP00000006390	ENSCAFG00000014705	ENSCAFT00000023365	ENSCAFP00000021696	ENSG00000111652	ENST00000229251	ENSP00000229251	ENSMUSG00000030127	ENSMUST00000112438	ENSMUSP00000108057
known	KCTD21	potassium channel tetramerisation domain containing 21	CL8079Contig3	ENSFCAG00000007456	ENSFCAT00000007458	ENSFCAP00000006911	ENSCAFG00000004808	ENSCAFT00000007746	ENSCAFP00000007178	ENSG00000188997	ENST00000340067	ENSP00000339340	ENSMUSG00000044952	ENSMUST00000054107	ENSMUSP00000051316
known	FAM122A	family with sequence similarity 122A	braincell_std_000000648271L17@R.gu	ENSFCAG00000008811	ENSFCAT00000008813	ENSFCAP00000008167	ENSCAFG00000001926	ENSCAFT00000003049	ENSCAFP00000002831	ENSG00000187866	ENST00000377279	ENSP00000366492	ENSMUSG00000074922	ENSMUST00000099556	ENSMUSP00000097152
known	NDUFB9	NADH dehydrogenase (ubiquinone) 1 beta subcomplex, 9, 22kDa ; K03965 NADH dehydrogenase (ubiquinone) 1 beta subcomplex 9 [EC:1.6.5.3 1.6.99.3]	CL25898Contig1	ENSFCAG00000004678	ENSFCAT00000004679	ENSFCAP00000004321	ENSCAFG00000001045	ENSCAFT00000001602	ENSCAFP00000001474	ENSG00000147684	ENST00000276689	ENSP00000276689	ENSMUSG00000022354	ENSMUST00000022980	ENSMUSP00000022980
known	CKM	creatine kinase, muscle (EC:2.7.3.2); K00933 creatine kinase [EC:2.7.3.2]	CL1558Contig1	ENSFCAG00000007951	ENSFCAT00000007953	ENSFCAP00000007367	ENSCAFG00000004507	ENSCAFT00000007262	ENSCAFP00000006727	ENSG00000104879	ENST00000221476	ENSP00000221476	ENSMUSG00000030399	ENSMUST00000003643	ENSMUSP00000003643
known	YARS	tyrosyl-tRNA synthetase (EC:6.1.1.1); K01866 tyrosyl-tRNA synthetase [EC:6.1.1.1]	CL428Contig2	ENSFCAG00000000704	ENSFCAT00000000704	ENSFCAP00000000654	ENSCAFG00000010481	ENSCAFT00000016693	ENSCAFP00000015449	ENSG00000134684	ENST00000373477	ENSP00000362576	ENSMUSG00000028811	ENSMUST00000001365	ENSMUSP00000001365
known	FKBP3	FK506 binding protein 3, 25kDa (EC:5.2.1.8); K09570 FK506-binding protein 3 [EC:5.2.1.8]	CL6871Contig2	ENSFCAG00000000172	ENSFCAT00000000170	ENSFCAP00000000155	ENSCAFG00000014018	ENSCAFT00000022261	ENSCAFP00000020674	ENSG00000100442	ENST00000216330	ENSP00000216330	ENSMUSG00000020949	ENSMUST00000021332	ENSMUSP00000021332
known	LEPROT	leptin receptor overlapping transcript	spleen_long_000001440102P05@F.bu	ENSFCAG00000018411	ENSFCAT00000018335	ENSFCAP00000015790	ENSCAFG00000006530	ENSCAFT00000010541	ENSCAFP00000009772	ENSG00000213625	ENST00000371065	ENSP00000360104	ENSMUSG00000035212	ENSMUST00000030254	ENSMUSP00000030254
known	YWHAQ	tyrosine 3-monooxygenase/tryptophan 5-monooxygenase activation protein, theta polypeptide; K06630 tyrosine 3-monooxygenase/tryptophan 5-monooxygenase activation protein	CL144Contig21	ENSFCAG00000007854	ENSFCAT00000007856	ENSFCAP00000007273	ENSCAFG00000003386	ENSCAFT00000036343	ENSCAFP00000031706	ENSG00000134308	ENST00000238081	ENSP00000238081	ENSMUSG00000076432	ENSMUST00000110976	ENSMUSP00000106604
known	COQ3	coenzyme Q3 homolog, methyltransferase (S. cerevisiae) (EC:2.1.1.114); K00591 hexaprenyldihydroxybenzoate methyltransferase [EC:2.1.1.114]	CL4018Contig2	ENSFCAG00000018466	ENSFCAT00000018359	ENSFCAP00000015741	ENSCAFG00000003469	ENSCAFT00000005578	ENSCAFP00000005167	ENSG00000132423	ENST00000254759	ENSP00000254759	ENSMUSG00000028247	ENSMUST00000029909	ENSMUSP00000029909
known	ELOVL1	elongation of very long chain fatty acids (FEN1/Elo2, SUR4/Elo3, yeast)-like 1; K10247 elongation of very long chain fatty acids protein 1	CL2377Contig3	ENSFCAG00000015114	ENSFCAT00000015118	ENSFCAP00000014019	ENSCAFG00000005245	ENSCAFT00000008460	ENSCAFP00000007842	ENSG00000066322	ENST00000372458	ENSP00000361536	ENSMUSG00000006390	ENSMUST00000067896	ENSMUSP00000064816
known	OFD1	oral-facial-digital syndrome 1	CL6484Contig4	ENSFCAG00000014870	ENSFCAT00000014879	ENSFCAP00000013799	ENSCAFG00000011764	ENSCAFT00000018685	ENSCAFP00000017310	ENSG00000046651	ENST00000340096	ENSP00000344314	ENSMUSG00000040586	ENSMUST00000049501	ENSMUSP00000041744
known	NUDT5	nudix (nucleoside diphosphate linked moiety X)-type motif 5 (EC:3.6.1.13); K01515 ADP-ribose pyrophosphatase [EC:3.6.1.13]; K01529 [EC:3.6.1.-]	kidney_std_000000660312I14@R.gu	ENSFCAG00000006046	ENSFCAT00000006049	ENSFCAP00000005620	ENSCAFG00000004794	ENSCAFT00000007718	ENSCAFP00000007151	ENSG00000165609	ENST00000378937	ENSP00000368219	ENSMUSG00000025817	ENSMUST00000026927	ENSMUSP00000026927
known	BIN3	bridging integrator 3	CL12170Contig1	ENSFCAG00000005667	ENSFCAT00000005669	ENSFCAP00000005262	ENSCAFG00000009275	ENSCAFT00000014734	ENSCAFP00000013628	ENSG00000147439	ENST00000276416	ENSP00000276416	ENSMUSG00000022089	ENSMUST00000022680	ENSMUSP00000022680
known	NULL	NULL	CL3213Contig3	ENSFCAG00000014968	ENSFCAT00000014972	ENSFCAP00000013885	ENSCAFG00000011510	ENSCAFT00000018270	ENSCAFP00000016919	ENSG00000140543	ENST00000268148	ENSP00000268148	ENSMUSG00000030610	ENSMUST00000032839	ENSMUSP00000032839
known	CHCHD10	coiled-coil-helix-coiled-coil-helix domain containing 10	CL19157Contig1	ENSFCAG00000004059	ENSFCAT00000004061	ENSFCAP00000003748	ENSCAFG00000014124	ENSCAFT00000022417	ENSCAFP00000020814	ENSG00000138869	ENST00000266157	ENSP00000266157	ENSMUSG00000049422	ENSMUST00000058906	ENSMUSP00000059575
known	TOMM22	translocase of outer mitochondrial membrane 22 homolog (yeast)	CL5322Contig4	ENSFCAG00000002820	ENSFCAT00000002820	ENSFCAP00000002594	ENSCAFG00000001383	ENSCAFT00000002130	ENSCAFP00000001971	ENSG00000100216	ENST00000216034	ENSP00000216034	ENSMUSG00000022427	ENSMUST00000023062	ENSMUSP00000023062
known	ZNF212	zinc finger protein 212 ; K09228 KRAB domain-containing zinc finger protein	CL8252Contig2	ENSFCAG00000007551	ENSFCAT00000007553	ENSFCAP00000006993	ENSCAFG00000004442	ENSCAFT00000007159	ENSCAFP00000006627	ENSG00000170260	ENST00000335870	ENSP00000338572	ENSMUSG00000052763	ENSMUST00000009411	ENSMUSP00000009411
known	DOK5	docking protein 5	CL10290Contig1	ENSFCAG00000007809	ENSFCAT00000007811	ENSFCAP00000007233	ENSCAFG00000011874	ENSCAFT00000018862	ENSCAFP00000017479	ENSG00000101134	ENST00000262593	ENSP00000262593	ENSMUSG00000027560	ENSMUST00000029075	ENSMUSP00000029075
known	NULL	NULL	CL26617Contig1	ENSFCAG00000005779	ENSFCAT00000005781	ENSFCAP00000005365	ENSCAFG00000023393	ENSCAFT00000035942	ENSCAFP00000031252	ENSG00000197345	ENST00000362034	ENSP00000354580	ENSMUSG00000024829	ENSMUST00000025743	ENSMUSP00000025743
known	PQLC2	PQ loop repeat containing 2	CL16248Contig1	ENSFCAG00000008774	ENSFCAT00000008776	ENSFCAP00000008136	ENSCAFG00000015174	ENSCAFT00000024083	ENSCAFP00000022357	ENSG00000040487	ENST00000375153	ENSP00000364295	ENSMUSG00000028744	ENSMUST00000053862	ENSMUSP00000059772
known	TMEM100	transmembrane protein 100	CL4523Contig1	ENSFCAG00000000669	ENSFCAT00000000669	ENSFCAP00000000620	ENSCAFG00000017365	ENSCAFT00000027508	ENSCAFP00000025580	ENSG00000166292	ENST00000299377	ENSP00000299377	ENSMUSG00000069763	ENSMUST00000092788	ENSMUSP00000090464
known	RHOA	ras homolog gene family, member A ; K04513 Ras homolog gene family, member A	CL7108Contig3	ENSFCAG00000013306	ENSFCAT00000013310	ENSFCAP00000012342	ENSCAFG00000023066	ENSCAFT00000035201	ENSCAFP00000030436	ENSG00000067560	ENST00000265538	ENSP00000265538	ENSMUSG00000007815	ENSMUST00000007959	ENSMUSP00000007959
known	VPS28	vacuolar protein sorting 28 homolog (S. cerevisiae)	CL12803Contig1	ENSFCAG00000014377	ENSFCAT00000014381	ENSFCAP00000013338	ENSCAFG00000001610	ENSCAFT00000002524	ENSCAFP00000002343	ENSG00000160948	ENST00000377348	ENSP00000366565	ENSMUSG00000062381	ENSMUST00000078803	ENSMUSP00000077856
known	ITM2C	integral membrane protein 2C	CL3369Contig2	ENSFCAG00000010082	ENSFCAT00000010085	ENSFCAP00000009359	ENSCAFG00000010748	ENSCAFT00000017091	ENSCAFP00000015814	ENSG00000135916	ENST00000326427	ENSP00000322730	ENSMUSG00000026223	ENSMUST00000027425	ENSMUSP00000027425
known	HMG20A	high-mobility group 20A	CL2011Contig6	ENSFCAG00000013211	ENSFCAT00000013215	ENSFCAP00000012254	ENSCAFG00000018061	ENSCAFT00000028701	ENSCAFP00000026696	ENSG00000140382	ENST00000381714	ENSP00000371133	ENSMUSG00000032329	ENSMUST00000034879	ENSMUSP00000034879
known	KHDRBS3	KH domain containing, RNA binding, signal transduction associated 3	CL5514Contig1	ENSFCAG00000000229	ENSFCAT00000000228	ENSFCAP00000000212	ENSCAFG00000001166	ENSCAFT00000001808	ENSCAFP00000001665	ENSG00000131773	ENST00000355849	ENSP00000348108	ENSMUSG00000022332	ENSMUST00000022954	ENSMUSP00000022954
known	BCAP31	B-cell receptor-associated protein 31	CL874Contig1	ENSFCAG00000004037	ENSFCAT00000004038	ENSFCAP00000003727	ENSCAFG00000019245	ENSCAFT00000030547	ENSCAFP00000028384	ENSG00000185825	ENST00000370133	ENSP00000359152	ENSMUSG00000002015	ENSMUST00000002091	ENSMUSP00000002091
known	NULL	NULL	CL10677Contig1	ENSFCAG00000019280	ENSFCAT00000019330	ENSFCAP00000016291	ENSCAFG00000001844	ENSCAFT00000002906	ENSCAFP00000002694	ENSG00000107262	ENST00000379704	ENSP00000369026	ENSMUSG00000028416	ENSMUST00000030125	ENSMUSP00000030125
known	NULL	NULL	CL27224Contig1	ENSFCAG00000014408	ENSFCAT00000014412	ENSFCAP00000013365	ENSCAFG00000006955	ENSCAFT00000011166	ENSCAFP00000010344	ENSG00000147509	ENST00000297313	ENSP00000297313	ENSMUSG00000002459	ENSMUST00000002533	ENSMUSP00000002533
known	TTLL12	tubulin tyrosine ligase-like family, member 12	CL1661Contig6	ENSFCAG00000012130	ENSFCAT00000012133	ENSFCAP00000011253	ENSCAFG00000000909	ENSCAFT00000001412	ENSCAFP00000001298	ENSG00000100304	ENST00000216129	ENSP00000216129	ENSMUSG00000016757	ENSMUST00000016901	ENSMUSP00000016901
known	ZMAT2	zinc finger, matrin type 2	CL4700Contig3	ENSFCAG00000001289	ENSFCAT00000001289	ENSFCAP00000001198	ENSCAFG00000005907	ENSCAFT00000009526	ENSCAFP00000008845	ENSG00000146007	ENST00000274712	ENSP00000274712	ENSMUSG00000001383	ENSMUST00000001419	ENSMUSP00000001419
known	HPRT1	hypoxanthine phosphoribosyltransferase 1 (EC:2.4.2.8); K00760 hypoxanthine phosphoribosyltransferase [EC:2.4.2.8]	CL731Contig19	ENSFCAG00000004575	ENSFCAT00000004577	ENSFCAP00000004228	ENSCAFG00000018870	ENSCAFT00000029948	ENSCAFP00000027831	ENSG00000165704	ENST00000298556	ENSP00000298556	ENSMUSG00000025630	ENSMUST00000026723	ENSMUSP00000026723
known	TAX1BP3	Tax1 (human T-cell leukemia virus type I) binding protein 3	CL1325Contig4	ENSFCAG00000016218	ENSFCAT00000016222	ENSFCAP00000015072	ENSCAFG00000019347	ENSCAFT00000035550	ENSCAFP00000030824	ENSG00000213977	ENST00000225525	ENSP00000225525	ENSMUSG00000040158	ENSMUST00000040687	ENSMUSP00000047410
known	IL11RA	interleukin 11 receptor, alpha ; K05056 interleukin 11 receptor, alpha	CL3509Contig2	ENSFCAG00000003158	ENSFCAT00000003158	ENSFCAP00000002908	ENSCAFG00000001951	ENSCAFT00000003092	ENSCAFP00000002871	ENSG00000137070	ENST00000318041	ENSP00000326500	ENSMUSG00000073889	ENSMUST00000108042	ENSMUSP00000103677
known	TBL2	transducin (beta)-like 2	CL2099Contig3	ENSFCAG00000012675	ENSFCAT00000012678	ENSFCAP00000011753	ENSCAFG00000013010	ENSCAFT00000020676	ENSCAFP00000019190	ENSG00000106638	ENST00000305632	ENSP00000307260	ENSMUSG00000005374	ENSMUST00000005508	ENSMUSP00000005508
known	TXNL4B	thioredoxin-like 4B	CL5784Contig1	ENSFCAG00000005830	ENSFCAT00000005832	ENSFCAP00000005412	ENSCAFG00000020222	ENSCAFT00000032209	ENSCAFP00000029994	ENSG00000140830	ENST00000268483	ENSP00000268483	ENSMUSG00000031723	ENSMUST00000034159	ENSMUSP00000034159
known	ARMET	arginine-rich, mutated in early stage tumors	CL8973Contig1	ENSFCAG00000002448	ENSFCAT00000002448	ENSFCAP00000002253	ENSCAFG00000010269	ENSCAFT00000016292	ENSCAFP00000015071	ENSG00000145050	ENST00000273628	ENSP00000273628	ENSMUSG00000032575	ENSMUST00000069036	ENSMUSP00000066534
known	SNAP25	synaptosomal-associated protein, 25kDa ; K08508 synaptosomal-associated protein, 23kDa	CL11180Contig5	ENSFCAG00000010050	ENSFCAT00000010053	ENSFCAP00000009329	ENSCAFG00000005662	ENSCAFT00000038724	ENSCAFP00000034475	ENSG00000132639	ENST00000254976	ENSP00000254976	ENSMUSG00000027273	ENSMUST00000028727	ENSMUSP00000028727
known	DBNL	drebrin-like	CL2841Contig1	ENSFCAG00000014355	ENSFCAT00000014359	ENSFCAP00000013317	ENSCAFG00000002858	ENSCAFT00000004586	ENSCAFP00000004241	ENSG00000136279	ENST00000258780	ENSP00000258780	ENSMUSG00000020476	ENSMUST00000102928	ENSMUSP00000099992
known	SLC25A39	solute carrier family 25, member 39	CL1717Contig3	ENSFCAG00000003053	ENSFCAT00000003053	ENSFCAP00000002810	ENSCAFG00000014180	ENSCAFT00000022512	ENSCAFP00000020901	ENSG00000013306	ENST00000377095	ENSP00000366299	ENSMUSG00000018677	ENSMUST00000018821	ENSMUSP00000018821
known	ST6GALNAC2	ST6 (alpha-N-acetyl-neuraminyl-2,3-beta-galactosyl-1,3)-N-acetylgalactos aminide alpha-2,6-sialyltransferase 2 (EC:2.4.99.7); K06616 alpha-N-acetylgalactosaminide alpha-2,6-sialyltransferase (sialyltransferase 7B) [EC:2.4.99.-]	CL4866Contig1	ENSFCAG00000012068	ENSFCAT00000012071	ENSFCAP00000011196	ENSCAFG00000005122	ENSCAFT00000008240	ENSCAFP00000007633	ENSG00000070731	ENST00000225276	ENSP00000225276	ENSMUSG00000057286	ENSMUST00000079545	ENSMUSP00000078501
known	ITPK1	inositol 1,3,4-triphosphate 5/6 kinase (EC:2.7.1.134 2.7.1.159); K00913 1D-myo-Inositol-trisphosphate 6-kinase [EC:2.7.1.134]; K01765 inositol-1,3,4-trisphosphate 5/6-kinase [EC:2.7.1.159]	CL7553Contig2	ENSFCAG00000007478	ENSFCAT00000007481	ENSFCAP00000006928	ENSCAFG00000011056	ENSCAFT00000017621	ENSCAFP00000016317	ENSG00000100605	ENST00000354313	ENSP00000346272	ENSMUSG00000057963	ENSMUST00000046518	ENSMUSP00000046027
known	HSD17B10	hydroxysteroid (17-beta) dehydrogenase 10 (EC:1.1.1.35 1.1.1.178); K00022 3-hydroxyacyl-CoA dehydrogenase [EC:1.1.1.35]; K08683 3-hydroxy-2-methylbutyryl-CoA dehydrogenase [EC:1.1.1.178]	CL11490Contig1	ENSFCAG00000013899	ENSFCAT00000013903	ENSFCAP00000012889	ENSCAFG00000016277	ENSCAFT00000025813	ENSCAFP00000023971	ENSG00000072506	ENST00000168216	ENSP00000168216	ENSMUSG00000025260	ENSMUST00000026289	ENSMUSP00000026289
known	RAB27A	RAB27A, member RAS oncogene family ; K07885 Ras-related protein Rab-27A	CL2970Contig1	ENSFCAG00000003262	ENSFCAT00000003262	ENSFCAP00000003009	ENSCAFG00000015916	ENSCAFT00000025219	ENSCAFP00000023411	ENSG00000069974	ENST00000336787	ENSP00000337761	ENSMUSG00000032202	ENSMUST00000034722	ENSMUSP00000034722
known	DHCR24	24-dehydrocholesterol reductase (EC:1.3.1.-); K09828 delta24-sterol reductase [EC:1.3.1.72]	CL1771Contig1	ENSFCAG00000003989	ENSFCAT00000003990	ENSFCAP00000003681	ENSCAFG00000018994	ENSCAFT00000030162	ENSCAFP00000028027	ENSG00000116133	ENST00000371269	ENSP00000360316	ENSMUSG00000034926	ENSMUST00000047973	ENSMUSP00000038063
known	YWHAH	tyrosine 3-monooxygenase/tryptophan 5-monooxygenase activation protein, eta polypeptide; K06630 tyrosine 3-monooxygenase/tryptophan 5-monooxygenase activation protein	CL4993Contig1	ENSFCAG00000001330	ENSFCAT00000001330	ENSFCAP00000001236	ENSCAFG00000013330	ENSCAFT00000021160	ENSCAFP00000019651	ENSG00000128245	ENST00000248975	ENSP00000248975	ENSMUSG00000018965	ENSMUST00000019109	ENSMUSP00000019109
known	NULL	NULL	CL7859Contig3	ENSFCAG00000009479	ENSFCAT00000009480	ENSFCAP00000008790	ENSCAFG00000006816	ENSCAFT00000024112	ENSCAFP00000022385	ENSG00000152484	ENST00000282344	ENSP00000282344	ENSMUSG00000029640	ENSMUST00000085614	ENSMUSP00000082754
known	KLHL20	kelch-like 20 (Drosophila) ; K10457 kelch-like protein 20	CL2471Contig4	ENSFCAG00000013180	ENSFCAT00000013184	ENSFCAP00000012223	ENSCAFG00000014549	ENSCAFT00000023107	ENSCAFP00000021453	ENSG00000076321	ENST00000209884	ENSP00000209884	ENSMUSG00000026705	ENSMUST00000068504	ENSMUSP00000068965
known	PRDX4	peroxiredoxin 4 (EC:1.11.1.15); K03386 peroxiredoxin (alkyl hydroperoxide reductase subunit C) [EC:1.11.1.15]	CL15059Contig1	ENSFCAG00000004028	ENSFCAT00000004029	ENSFCAP00000003718	ENSCAFG00000013369	ENSCAFT00000021224	ENSCAFP00000019709	ENSG00000123131	ENST00000379341	ENSP00000368646	ENSMUSG00000025289	ENSMUST00000026328	ENSMUSP00000026328
known	ALDOC	aldolase C, fructose-bisphosphate (EC:4.1.2.13); K01623 fructose-bisphosphate aldolase, class I [EC:4.1.2.13]	CL4169Contig2	ENSFCAG00000008271	ENSFCAT00000008273	ENSFCAP00000007668	ENSCAFG00000018719	ENSCAFT00000037091	ENSCAFP00000032540	ENSG00000109107	ENST00000226253	ENSP00000226253	ENSMUSG00000017390	ENSMUST00000102478	ENSMUSP00000099536
known	DYNLL1	dynein, light chain, LC8-type 1 ; K10418 dynein light chain LC8-type	CL6694Contig1	ENSFCAG00000011013	ENSFCAT00000011016	ENSFCAP00000010229	ENSCAFG00000010318	ENSCAFT00000016382	ENSCAFP00000015154	ENSG00000088986	ENST00000242577	ENSP00000242577	ENSMUSG00000009013	ENSMUST00000112090	ENSMUSP00000107720
known	H2AFV	H2A histone family, member V ; K11251 histone H2A	lymphnode_std_000000911804L19@F.bu	ENSFCAG00000010271	ENSFCAT00000010274	ENSFCAP00000009534	ENSCAFG00000003128	ENSCAFT00000005032	ENSCAFP00000004667	ENSG00000105968	ENST00000308153	ENSP00000308405	ENSMUSG00000041126	ENSMUST00000109737	ENSMUSP00000105359
known	TMEM53	transmembrane protein 53	CL13438Contig1	ENSFCAG00000007292	ENSFCAT00000007293	ENSFCAP00000006760	ENSCAFG00000004791	ENSCAFT00000007710	ENSCAFP00000007143	ENSG00000126106	ENST00000372237	ENSP00000361311	ENSMUSG00000048772	ENSMUST00000106433	ENSMUSP00000102041
known	REEP1	receptor accessory protein 1	CL3674Contig1	ENSFCAG00000008970	ENSFCAT00000008972	ENSFCAP00000008315	ENSCAFG00000007549	ENSCAFT00000012089	ENSCAFP00000011206	ENSG00000068615	ENST00000165698	ENSP00000165698	ENSMUSG00000052852	ENSMUST00000064280	ENSMUSP00000065766
known	BPGM	2,3-bisphosphoglycerate mutase (EC:3.1.3.13 5.4.2.1 5.4.2.4); K01837 bisphosphoglycerate mutase [EC:5.4.2.4 5.4.2.1 3.1.3.13]	CL2196Contig1	ENSFCAG00000001475	ENSFCAT00000001475	ENSFCAP00000001369	ENSCAFG00000003165	ENSCAFT00000005095	ENSCAFP00000004723	ENSG00000172331	ENST00000393132	ENSP00000376840	ENSMUSG00000038871	ENSMUST00000045372	ENSMUSP00000047393
known	CA3	carbonic anhydrase III, muscle specific (EC:4.2.1.1); K01672 carbonic anhydrase [EC:4.2.1.1]	CL605Contig2	ENSFCAG00000008051	ENSFCAT00000008055	ENSFCAP00000007461	ENSCAFG00000025237	ENSCAFT00000013785	ENSCAFP00000012748	ENSG00000164879	ENST00000285381	ENSP00000285381	ENSMUSG00000027559	ENSMUST00000029076	ENSMUSP00000029076
known	C14orf100	chromosome 14 open reading frame 100	CL9651Contig2	ENSFCAG00000015647	ENSFCAT00000015651	ENSFCAP00000014511	ENSCAFG00000015564	ENSCAFT00000024669	ENSCAFP00000022887	ENSG00000050130	ENST00000261247	ENSP00000261247	ENSMUSG00000005078	ENSMUST00000057257	ENSMUSP00000061370
known	GTF2B	general transcription factor IIB ; K03124 transcription initiation factor TFIIB	CL1381Contig6	ENSFCAG00000005961	ENSFCAT00000005963	ENSFCAP00000005538	ENSCAFG00000020209	ENSCAFT00000032192	ENSCAFP00000029978	ENSG00000137947	ENST00000370500	ENSP00000359531	ENSMUSG00000028271	ENSMUST00000029938	ENSMUSP00000029938
known	MMP19	matrix metallopeptidase 19 ; K07998 matrix metalloproteinase-19 (RASI) [EC:3.4.24.-]	CL3868Contig3	ENSFCAG00000013966	ENSFCAT00000013970	ENSFCAP00000012951	ENSCAFG00000000074	ENSCAFT00000000127	ENSCAFP00000000111	ENSG00000123342	ENST00000322569	ENSP00000313437	ENSMUSG00000025355	ENSMUST00000026411	ENSMUSP00000026411
known	FOSL2	FOS-like antigen 2 ; K09030 fos-like antigen 2	CL2311Contig4	ENSFCAG00000005161	ENSFCAT00000005161	ENSFCAP00000004782	ENSCAFG00000005212	ENSCAFT00000008404	ENSCAFP00000007787	ENSG00000075426	ENST00000264716	ENSP00000264716	ENSMUSG00000029135	ENSMUST00000031017	ENSMUSP00000031017
known	IP6K2	inositol hexakisphosphate kinase 2 (EC:2.7.4.21); K07756 inositol-hexakisphosphate kinase [EC:2.7.4.21]	CL6276Contig1	ENSFCAG00000002103	ENSFCAT00000002103	ENSFCAP00000001945	ENSCAFG00000012145	ENSCAFT00000019303	ENSCAFP00000017902	ENSG00000068745	ENST00000395509	ENSP00000378885	ENSMUSG00000032599	ENSMUST00000085018	ENSMUSP00000082091
known	LHFP	lipoma HMGIC fusion partner	CL9968Contig1	ENSFCAG00000003418	ENSFCAT00000003418	ENSFCAP00000003155	ENSCAFG00000005998	ENSCAFT00000009676	ENSCAFP00000008984	ENSG00000183722	ENST00000379589	ENSP00000368908	ENSMUSG00000048332	ENSMUST00000059562	ENSMUSP00000056364
known	ZMAT4	zinc finger, matrin type 4	CL11800Contig2	ENSFCAG00000012775	ENSFCAT00000012777	ENSFCAP00000011843	ENSCAFG00000005744	ENSCAFT00000009247	ENSCAFP00000008580	ENSG00000165061	ENST00000297737	ENSP00000297737	ENSMUSG00000037492	ENSMUST00000042352	ENSMUSP00000049430
known	SYS1	SYS1 Golgi-localized integral membrane protein homolog (S. cerevisiae)	CL3114Contig1	ENSFCAG00000009814	ENSFCAT00000009816	ENSFCAP00000009104	ENSCAFG00000009681	ENSCAFT00000015379	ENSCAFP00000014230	ENSG00000198641	ENST00000243918	ENSP00000243918	ENSMUSG00000045503	ENSMUST00000072452	ENSMUSP00000072275
known	VPS24	vacuolar protein sorting 24 homolog (S. cerevisiae)	CL1853Contig4	ENSFCAG00000013620	ENSFCAT00000013623	ENSFCAP00000012628	ENSCAFG00000007479	ENSCAFT00000011979	ENSCAFP00000011108	ENSG00000115561	ENST00000263856	ENSP00000263856	ENSMUSG00000053119	ENSMUST00000059462	ENSMUSP00000109815
known	CSRP1	cysteine and glycine-rich protein 1 ; K09377 cysteine and glycine-rich protein	CL520Contig16	ENSFCAG00000000442	ENSFCAT00000000442	ENSFCAP00000000409	ENSCAFG00000010774	ENSCAFT00000017143	ENSCAFP00000015864	ENSG00000159176	ENST00000340006	ENSP00000345079	ENSMUSG00000026421	ENSMUST00000027677	ENSMUSP00000027677
known	C8orf46	chromosome 8 open reading frame 46	CL8082Contig1	ENSFCAG00000000238	ENSFCAT00000000237	ENSFCAP00000000218	ENSCAFG00000025392	ENSCAFT00000039434	ENSCAFP00000035293	ENSG00000169085	ENST00000305454	ENSP00000302260	ENSMUSG00000067879	ENSMUST00000088666	ENSMUSP00000086041
known	HEBP2	heme binding protein 2	braincell_std_000000649771F07@F.bu	ENSFCAG00000009356	ENSFCAT00000009358	ENSFCAP00000008677	ENSCAFG00000000274	ENSCAFT00000000424	ENSCAFP00000000386	ENSG00000051620	ENST00000058691	ENSP00000058691	ENSMUSG00000019853	ENSMUST00000020000	ENSMUSP00000020000
known	LRRC39	leucine rich repeat containing 39	CL2597Contig11	ENSFCAG00000002445	ENSFCAT00000002445	ENSFCAP00000002250	ENSCAFG00000020018	ENSCAFT00000031858	ENSCAFP00000029663	ENSG00000122477	ENST00000370136	ENSP00000359155	ENSMUSG00000027961	ENSMUST00000029573	ENSMUSP00000029573
known	NULL	NULL	CL15651Contig1	ENSFCAG00000005101	ENSFCAT00000005102	ENSFCAP00000004725	ENSCAFG00000002554	ENSCAFT00000004029	ENSCAFP00000003722	ENSG00000068784	ENST00000263736	ENSP00000263736	ENSMUSG00000024135	ENSMUST00000095187	ENSMUSP00000092810
known	HRSP12	heat-responsive protein 12	CL4309Contig2	ENSFCAG00000002167	ENSFCAT00000002167	ENSFCAP00000002004	ENSCAFG00000000465	ENSCAFT00000000739	ENSCAFP00000000682	ENSG00000132541	ENST00000254878	ENSP00000254878	ENSMUSG00000022323	ENSMUST00000022946	ENSMUSP00000022946
known	CMKLR1	chemokine-like receptor 1 ; K04245 chemokine-like receptor 1	CL6907Contig5	ENSFCAG00000010888	ENSFCAT00000010890	ENSFCAP00000010114	ENSCAFG00000013362	ENSCAFT00000021211	ENSCAFP00000019696	ENSG00000174600	ENST00000397688	ENSP00000380803	ENSMUSG00000042190	ENSMUST00000047936	ENSMUSP00000036316
known	PHF5A	PHD finger protein 5A	spleen_std_000000787304B21@F.bu	ENSFCAG00000003676	ENSFCAT00000003676	ENSFCAP00000003387	ENSCAFG00000001090	ENSCAFT00000001662	ENSCAFP00000001529	ENSG00000100410	ENST00000216252	ENSP00000216252	ENSMUSG00000061360	ENSMUST00000023117	ENSMUSP00000023117
known	GPX3	glutathione peroxidase 3 (plasma) (EC:1.11.1.9); K00432 glutathione peroxidase [EC:1.11.1.9]	CL1451Contig1	ENSFCAG00000012876	ENSFCAT00000012880	ENSFCAP00000011939	ENSCAFG00000011947	ENSCAFT00000018962	ENSCAFP00000017573	ENSG00000211445	ENST00000388825	ENSP00000373477	ENSMUSG00000018339	ENSMUST00000082430	ENSMUSP00000081011
known	MRPL53	mitochondrial ribosomal protein L53	CL4022Contig1	ENSFCAG00000007151	ENSFCAT00000007153	ENSFCAP00000006631	ENSCAFG00000008474	ENSCAFT00000013440	ENSCAFP00000012434	ENSG00000204822	ENST00000258105	ENSP00000258105	ENSMUSG00000030037	ENSMUST00000113938	ENSMUSP00000109571
known	SYT14L	synaptotagmin XIV-like	CL237Contig13	ENSFCAG00000014767	ENSFCAT00000014771	ENSFCAP00000016277	ENSCAFG00000006597	ENSCAFT00000010639	ENSCAFP00000009862	ENSG00000132967	ENST00000399439	ENSP00000382368	ENSMUSG00000066551	ENSMUST00000093196	ENSMUSP00000106131
known	SPCS3	signal peptidase complex subunit 3 homolog (S. cerevisiae) ; K01423 [EC:3.4.-.-]	CL649Contig13	ENSFCAG00000002496	ENSFCAT00000002495	ENSFCAP00000002295	ENSCAFG00000025347	ENSCAFT00000039350	ENSCAFP00000035192	ENSG00000129128	ENST00000264597	ENSP00000264597	ENSMUSG00000054408	ENSMUST00000067476	ENSMUSP00000070267
known	C11orf70	chromosome 11 open reading frame 70	kidney_std_000000660712M01@R.gu	ENSFCAG00000009403	ENSFCAT00000009405	ENSFCAP00000008719	ENSCAFG00000015127	ENSCAFT00000024010	ENSCAFP00000022291	ENSG00000137691	ENST00000260246	ENSP00000260246	ENSMUSG00000053070	ENSMUST00000065291	ENSMUSP00000063450
known	C4orf49	chromosome 4 open reading frame 49	CL12194Contig2	ENSFCAG00000013330	ENSFCAT00000013332	ENSFCAP00000012360	ENSCAFG00000003727	ENSCAFT00000005999	ENSCAFP00000005560	ENSG00000137463	ENST00000260011	ENSP00000260011	ENSMUSG00000037161	ENSMUST00000108046	ENSMUSP00000103681
known	CIRBP	cold inducible RNA binding protein	CL321Contig2	ENSFCAG00000013724	ENSFCAT00000013728	ENSFCAP00000012730	ENSCAFG00000019506	ENSCAFT00000031013	ENSCAFP00000028846	ENSG00000099622	ENST00000320936	ENSP00000322887	ENSMUSG00000045193	ENSMUST00000105365	ENSMUSP00000101004
known	YKT6	YKT6 v-SNARE homolog (S. cerevisiae) ; K08516 synaptobrevin homolog YKT6	CL19168Contig1	ENSFCAG00000014362	ENSFCAT00000014366	ENSFCAP00000013324	ENSCAFG00000002903	ENSCAFT00000004645	ENSCAFP00000004299	ENSG00000106636	ENST00000223369	ENSP00000223369	ENSMUSG00000002741	ENSMUST00000002818	ENSMUSP00000002818
known	FAM122A	family with sequence similarity 122A	CL5325Contig3	ENSFCAG00000008811	ENSFCAT00000008813	ENSFCAP00000008167	ENSCAFG00000001926	ENSCAFT00000003049	ENSCAFP00000002831	ENSG00000187866	ENST00000377279	ENSP00000366492	ENSMUSG00000074922	ENSMUST00000099556	ENSMUSP00000097152
known	APOD	apolipoprotein D	CL8269Contig1	ENSFCAG00000010842	ENSFCAT00000010845	ENSFCAP00000010073	ENSCAFG00000013368	ENSCAFT00000021221	ENSCAFP00000019706	ENSG00000189058	ENST00000343267	ENSP00000345179	ENSMUSG00000022548	ENSMUST00000115230	ENSMUSP00000110885
known	ANXA8L2	annexin A8-like 2	CL10330Contig2	ENSFCAG00000011757	ENSFCAT00000011760	ENSFCAP00000010912	ENSCAFG00000016149	ENSCAFT00000025659	ENSCAFP00000023831	ENSG00000165390	ENST00000344416	ENSP00000341674	ENSMUSG00000021950	ENSMUST00000022519	ENSMUSP00000022519
known	NAT15	N-acetyltransferase 15 (GCN5-related, putative)	CL2668Contig2	ENSFCAG00000012277	ENSFCAT00000012280	ENSFCAP00000011391	ENSCAFG00000019277	ENSCAFT00000030602	ENSCAFP00000028439	ENSG00000122390	ENST00000360862	ENSP00000354108	ENSMUSG00000005982	ENSMUST00000115860	ENSMUSP00000111526
known	PACSIN2	protein kinase C and casein kinase substrate in neurons 2	CL1624Contig1	ENSFCAG00000010098	ENSFCAT00000010101	ENSFCAP00000009374	ENSCAFG00000000936	ENSCAFT00000001447	ENSCAFP00000001333	ENSG00000100266	ENST00000402229	ENSP00000385040	ENSMUSG00000016664	ENSMUST00000056177	ENSMUSP00000058320
known	STX5	syntaxin 5 ; K08490 syntaxin 5	CL4575Contig1	ENSFCAG00000014778	ENSFCAT00000014782	ENSFCAP00000013707	ENSCAFG00000015540	ENSCAFT00000024637	ENSCAFP00000022858	ENSG00000162236	ENST00000294179	ENSP00000294179	ENSMUSG00000010110	ENSMUST00000010254	ENSMUSP00000010254
known	C2orf18	chromosome 2 open reading frame 18	CL7132Contig5	ENSFCAG00000001650	ENSFCAT00000001649	ENSFCAP00000001529	ENSCAFG00000004472	ENSCAFT00000007203	ENSCAFP00000006669	ENSG00000213699	ENST00000344420	ENSP00000345528	ENSMUSG00000029175	ENSMUST00000062962	ENSMUSP00000058680
known	NULL	NULL	CL12877Contig2	ENSFCAG00000009264	ENSFCAT00000009265	ENSFCAP00000008588	ENSCAFG00000024327	ENSCAFT00000037571	ENSCAFP00000033108	ENSG00000140939	ENST00000268605	ENSP00000268605	ENSMUSG00000014776	ENSMUST00000014920	ENSMUSP00000014920
known	C15orf57	chromosome 15 open reading frame 57	CL3392Contig2	ENSFCAG00000007847	ENSFCAT00000007849	ENSFCAP00000007266	ENSCAFG00000009148	ENSCAFT00000014566	ENSCAFP00000013474	ENSG00000128891	ENST00000360470	ENSP00000353657	ENSMUSG00000039983	ENSMUST00000036470	ENSMUSP00000038589
known	SET	SET nuclear oncogene ; K11290 template-activating factor I	CL2036Contig3	ENSFCAG00000005848	ENSFCAT00000005850	ENSFCAP00000005430	ENSCAFG00000017792	ENSCAFT00000028202	ENSCAFP00000026226	ENSG00000119335	ENST00000372686	ENSP00000361771	ENSMUSG00000054766	ENSMUST00000067996	ENSMUSP00000070002
known	ARFIP2	ADP-ribosylation factor interacting protein 2	CL5529Contig2	ENSFCAG00000004631	ENSFCAT00000004631	ENSFCAP00000004279	ENSCAFG00000006457	ENSCAFT00000010434	ENSCAFP00000009675	ENSG00000132254	ENST00000396777	ENSP00000379998	ENSMUSG00000030881	ENSMUST00000084782	ENSMUSP00000081840
known	PTGS1	prostaglandin-endoperoxide synthase 1 (prostaglandin G/H synthase and cyclooxygenase) (EC:1.14.99.1); K00509 prostaglandin-endoperoxide synthase [EC:1.14.99.1]	CL875Contig4	ENSFCAG00000011194	ENSFCAT00000011194	ENSFCAP00000010395	ENSCAFG00000020263	ENSCAFT00000032279	ENSCAFP00000030061	ENSG00000095303	ENST00000362012	ENSP00000354612	ENSMUSG00000047250	ENSMUST00000062069	ENSMUSP00000059977
known	TOMM40L	translocase of outer mitochondrial membrane 40 homolog (yeast)-like; K11518 mitochondrial import receptor subunit TOM40	CL10679Contig1	ENSFCAG00000015769	ENSFCAT00000015772	ENSFCAP00000014625	ENSCAFG00000012902	ENSCAFT00000036837	ENSCAFP00000032256	ENSG00000158882	ENST00000367987	ENSP00000356966	ENSMUSG00000005674	ENSMUST00000005817	ENSMUSP00000005817
known	GNL3L	guanine nucleotide binding protein-like 3 (nucleolar)-like	CL2726Contig3	ENSFCAG00000008699	ENSFCAT00000008703	ENSFCAP00000008066	ENSCAFG00000016455	ENSCAFT00000026083	ENSCAFP00000024218	ENSG00000130119	ENST00000396246	ENSP00000379546	ENSMUSG00000025266	ENSMUST00000026297	ENSMUSP00000026297
known	NULL	NULL	CL1665Contig2	ENSFCAG00000012931	ENSFCAT00000012932	ENSFCAP00000011990	ENSCAFG00000013972	ENSCAFT00000022167	ENSCAFP00000020582	ENSG00000086666	ENST00000261749	ENSP00000261749	ENSMUSG00000030629	ENSMUST00000069537	ENSMUSP00000069228
known	TM2D2	TM2 domain containing 2	CL4714Contig3	ENSFCAG00000002593	ENSFCAT00000002592	ENSFCAP00000002388	ENSCAFG00000005860	ENSCAFT00000009446	ENSCAFP00000008766	ENSG00000169490	ENST00000316221	ENSP00000320491	ENSMUSG00000031556	ENSMUST00000033961	ENSMUSP00000033961
known	LMBR1L	limb region 1 homolog (mouse)-like	CL7323Contig1	ENSFCAG00000000098	ENSFCAT00000000098	ENSFCAP00000000091	ENSCAFG00000008679	ENSCAFT00000013794	ENSCAFP00000012757	ENSG00000139636	ENST00000395141	ENSP00000378573	ENSMUSG00000022999	ENSMUST00000023736	ENSMUSP00000023736
known	NULL	NULL	CL1325Contig7	ENSFCAG00000007923	ENSFCAT00000007925	ENSFCAP00000007339	ENSCAFG00000019345	ENSCAFT00000030743	ENSCAFP00000028577	ENSG00000040531	ENST00000381870	ENSP00000371294	ENSMUSG00000005949	ENSMUST00000108476	ENSMUSP00000104116
known	RPS10	ribosomal protein S10 ; K02947 small subunit ribosomal protein S10e	CL3511Contig1	ENSFCAG00000015355	ENSFCAT00000015358	ENSFCAP00000014238	ENSCAFG00000001214	ENSCAFT00000001879	ENSCAFP00000001730	ENSG00000124614	ENST00000374053	ENSP00000363165	ENSMUSG00000052146	ENSMUST00000114881	ENSMUSP00000110531
known	NDRG4	NDRG family member 4	CL2102Contig1	ENSFCAG00000006601	ENSFCAT00000006605	ENSFCAP00000006133	ENSCAFG00000008483	ENSCAFT00000013470	ENSCAFP00000012463	ENSG00000103034	ENST00000394282	ENSP00000377823	ENSMUSG00000036564	ENSMUST00000041318	ENSMUSP00000036226
known	GNB2L1	guanine nucleotide binding protein (G protein), beta polypeptide 2-like 1	CL584Contig6	ENSFCAG00000003039	ENSFCAT00000003039	ENSFCAP00000002797	ENSCAFG00000024818	ENSCAFT00000020233	ENSCAFP00000018770	ENSG00000204628	ENST00000389599	ENSP00000374250	ENSMUSG00000020372	ENSMUST00000020640	ENSMUSP00000020640
known	GADD45B	growth arrest and DNA-damage-inducible, beta ; K04402 growth arrest and DNA-damage-inducible protein	CL8997Contig2	ENSFCAG00000013046	ENSFCAT00000013050	ENSFCAP00000012098	ENSCAFG00000019386	ENSCAFT00000030820	ENSCAFP00000028654	ENSG00000099860	ENST00000215631	ENSP00000215631	ENSMUSG00000015312	ENSMUST00000015456	ENSMUSP00000015456
known	MRRF	mitochondrial ribosome recycling factor ; K02838 ribosome recycling factor	CL11200Contig1	ENSFCAG00000011190	ENSFCAT00000011193	ENSFCAP00000010394	ENSCAFG00000020272	ENSCAFT00000032289	ENSCAFP00000030068	ENSG00000148187	ENST00000373729	ENSP00000362834	ENSMUSG00000026887	ENSMUST00000028250	ENSMUSP00000028250
known	HSPB2	heat shock 27kDa protein 2 ; K09543 heat shock 27kDa protein 2	CL28464Contig1	ENSFCAG00000015672	ENSFCAT00000015675	ENSFCAP00000014532	ENSCAFG00000023925	ENSCAFT00000037037	ENSCAFP00000032484	ENSG00000170276	ENST00000304298	ENSP00000302476	ENSMUSG00000038086	ENSMUST00000042790	ENSMUSP00000042374
known	PISD	phosphatidylserine decarboxylase (EC:4.1.1.65); K01613 phosphatidylserine decarboxylase [EC:4.1.1.65]	CL171Contig3	ENSFCAG00000001326	ENSFCAT00000001325	ENSFCAP00000001232	ENSCAFG00000013233	ENSCAFT00000020994	ENSCAFP00000019494	ENSG00000100141	ENST00000397508	ENSP00000380645	ENSMUSG00000023452	ENSMUST00000061895	ENSMUSP00000051438
known	DUSP26	dual specificity phosphatase 26 (putative) (EC:3.1.3.16 3.1.3.48)	CL4895Contig3	ENSFCAG00000006331	ENSFCAT00000006333	ENSFCAP00000005883	ENSCAFG00000023154	ENSCAFT00000024395	ENSCAFP00000022645	ENSG00000133878	ENST00000256261	ENSP00000256261	ENSMUSG00000039661	ENSMUST00000036631	ENSMUSP00000046794
known	RAB38	RAB38, member RAS oncogene family ; K07923 Ras-related protein Rab-38	CL7584Contig1	ENSFCAG00000008444	ENSFCAT00000008445	ENSFCAP00000007828	ENSCAFG00000004387	ENSCAFT00000007057	ENSCAFP00000006534	ENSG00000123892	ENST00000243662	ENSP00000243662	ENSMUSG00000030559	ENSMUST00000107256	ENSMUSP00000102877
known	C19orf56	chromosome 19 open reading frame 56	CL11491Contig1	ENSFCAG00000000463	ENSFCAT00000000463	ENSFCAP00000000429	ENSCAFG00000017257	ENSCAFT00000027319	ENSCAFP00000025406	ENSG00000105583	ENST00000222190	ENSP00000222190	ENSMUSG00000059355	ENSMUST00000079764	ENSMUSP00000078697
known	UBE2A	ubiquitin-conjugating enzyme E2A (RAD6 homolog) (EC:6.3.2.19); K10573 ubiquitin-conjugating enzyme E2 A [EC:6.3.2.19]	CL2971Contig4	ENSFCAG00000003912	ENSFCAT00000003912	ENSFCAP00000003608	ENSCAFG00000018402	ENSCAFT00000029235	ENSCAFP00000027185	ENSG00000077721	ENST00000371558	ENSP00000360613	ENSMUSG00000016308	ENSMUST00000016452	ENSMUSP00000016452
known	ARL2BP	ADP-ribosylation factor-like 2 binding protein	CL1773Contig1	ENSFCAG00000002937	ENSFCAT00000002936	ENSFCAP00000002705	ENSCAFG00000008785	ENSCAFT00000013951	ENSCAFP00000012906	ENSG00000102931	ENST00000219204	ENSP00000219204	ENSMUSG00000031776	ENSMUST00000109527	ENSMUSP00000105153
known	FLCN	folliculin ; K09594 folliculin	CL500Contig2	ENSFCAG00000005695	ENSFCAT00000005698	ENSFCAP00000005288	ENSCAFG00000018469	ENSCAFT00000029334	ENSCAFP00000027277	ENSG00000154803	ENST00000285071	ENSP00000285071	ENSMUSG00000032633	ENSMUST00000091246	ENSMUSP00000091696
known	NME1	non-metastatic cells 1, protein (NM23A) expressed in (EC:2.7.4.6); K00940 nucleoside-diphosphate kinase [EC:2.7.4.6]	CL7878Contig2	ENSFCAG00000006742	ENSFCAT00000006744	ENSFCAP00000006265	ENSCAFG00000023628	ENSCAFT00000027420	ENSCAFP00000025500	ENSG00000011052	ENST00000393199	ENSP00000376895	ENSMUSG00000020857	ENSMUST00000072566	ENSMUSP00000103476
known	WBSCR22	Williams Beuren syndrome chromosome region 22 ; K00599 [EC:2.1.1.-]	CL2493Contig2	ENSFCAG00000004748	ENSFCAT00000004748	ENSFCAP00000004388	ENSCAFG00000012894	ENSCAFT00000020540	ENSCAFP00000019063	ENSG00000071462	ENST00000265758	ENSP00000265758	ENSMUSG00000005378	ENSMUST00000005512	ENSMUSP00000005512
known	similar to p28 ING5	K11345 inhibitor of growth protein 5	CL15060Contig1	ENSFCAG00000014283	ENSFCAT00000014287	ENSFCAP00000013252	ENSCAFG00000013088	ENSCAFT00000020786	ENSCAFP00000019298	ENSG00000168395	ENST00000313552	ENSP00000322142	ENSMUSG00000026283	ENSMUST00000027505	ENSMUSP00000027505
known	VDAC1	voltage-dependent anion channel 1 ; K05862 voltage-dependent anion channel	CL418Contig1	ENSFCAG00000008421	ENSFCAT00000008423	ENSFCAP00000007808	ENSCAFG00000000985	ENSCAFT00000037830	ENSCAFP00000033452	ENSG00000213585	ENST00000395047	ENSP00000378487	ENSMUSG00000020402	ENSMUST00000109065	ENSMUSP00000104693
known	EDF1	endothelial differentiation-related factor 1 ; K03627 putative transcription factor	CL6696Contig1	ENSFCAG00000000388	ENSFCAT00000000388	ENSFCAP00000000358	ENSCAFG00000019544	ENSCAFT00000031068	ENSCAFP00000028901	ENSG00000107223	ENST00000371649	ENSP00000360712	ENSMUSG00000015092	ENSMUST00000015236	ENSMUSP00000015236
known	SFRS3	splicing factor, arginine/serine-rich 3	mammaryskin_long_000000916843G17@F.bu	ENSFCAG00000001084	ENSFCAT00000001084	ENSFCAP00000001007	ENSCAFG00000001414	ENSCAFT00000002186	ENSCAFP00000002023	ENSG00000112081	ENST00000373715	ENSP00000362820	ENSMUSG00000071172	ENSMUST00000037776	ENSMUSP00000049025
known	SAE1	SUMO1 activating enzyme subunit 1 ; K10684 ubiquitin-like 1-activating enzyme E1 A [EC:6.3.2.19]	CL1349Contig1	ENSFCAG00000004836	ENSFCAT00000004837	ENSFCAP00000004469	ENSCAFG00000004180	ENSCAFT00000006707	ENSCAFP00000006211	ENSG00000142230	ENST00000270225	ENSP00000270225	ENSMUSG00000052833	ENSMUST00000094815	ENSMUSP00000092409
known	WDR5B	WD repeat domain 5B	CL3727Contig2	ENSFCAG00000005712	ENSFCAT00000005714	ENSFCAP00000005304	ENSCAFG00000011894	ENSCAFT00000018893	ENSCAFP00000017508	ENSG00000196981	ENST00000330689	ENSP00000330381	ENSMUSG00000026917	ENSMUST00000113952	ENSMUSP00000109585
known	IDH2	isocitrate dehydrogenase 2 (NADP+), mitochondrial (EC:1.1.1.42); K00031 isocitrate dehydrogenase [EC:1.1.1.42]	CL2218Contig1	ENSFCAG00000005269	ENSFCAT00000005270	ENSFCAP00000004884	ENSCAFG00000012052	ENSCAFT00000035382	ENSCAFP00000030634	ENSG00000182054	ENST00000330062	ENSP00000331897	ENSMUSG00000030541	ENSMUST00000107384	ENSMUSP00000103007
known	TM4SF4	transmembrane 4 L six family member 4	CL6062Contig2	ENSFCAG00000007329	ENSFCAT00000007330	ENSFCAP00000006795	ENSCAFG00000008348	ENSCAFT00000013263	ENSCAFP00000012273	ENSG00000169903	ENST00000305354	ENSP00000305852	ENSMUSG00000027801	ENSMUST00000029377	ENSMUSP00000029377
known	GPD1L	glycerol-3-phosphate dehydrogenase 1-like (EC:1.1.1.8); K00006 glycerol-3-phosphate dehydrogenase (NAD+) [EC:1.1.1.8]	CL965Contig9	ENSFCAG00000008061	ENSFCAT00000008063	ENSFCAP00000007469	ENSCAFG00000005401	ENSCAFT00000008687	ENSCAFP00000008053	ENSG00000152642	ENST00000282541	ENSP00000282541	ENSMUSG00000050627	ENSMUST00000084853	ENSMUSP00000081913
known	C6orf203	chromosome 6 open reading frame 203	CL13914Contig3	ENSFCAG00000006474	ENSFCAT00000006476	ENSFCAP00000006017	ENSCAFG00000003732	ENSCAFT00000006004	ENSCAFP00000005564	ENSG00000130349	ENST00000311381	ENSP00000310951	ENSMUSG00000019797	ENSMUST00000019932	ENSMUSP00000019932
known	NULL	NULL	CL3872Contig4	ENSFCAG00000013397	ENSFCAT00000013401	ENSFCAP00000012425	ENSCAFG00000011831	ENSCAFT00000018785	ENSCAFP00000017405	ENSG00000130772	ENST00000398997	ENSP00000381963	ENSMUSG00000066042	ENSMUST00000102567	ENSMUSP00000099627
known	PTRF	polymerase I and transcript release factor	CL2312Contig5	ENSFCAG00000011657	ENSFCAT00000011660	ENSFCAP00000010819	ENSCAFG00000015059	ENSCAFT00000023906	ENSCAFP00000022193	ENSG00000177469	ENST00000357684	ENSP00000350313	ENSMUSG00000004044	ENSMUST00000060792	ENSMUSP00000058321
known	RBM4B	RNA binding motif protein 4B	CL6286Contig1	ENSFCAG00000007394	ENSFCAT00000007396	ENSFCAP00000006857	ENSCAFG00000012378	ENSCAFT00000019655	ENSCAFP00000018230	ENSG00000173914	ENST00000310046	ENSP00000310471	ENSMUSG00000033760	ENSMUST00000036744	ENSMUSP00000038256
known	NULL	NULL	colon_std_000000828468N19@F.bu	ENSFCAG00000007928	ENSFCAT00000007930	ENSFCAP00000007344	ENSCAFG00000019370	ENSCAFT00000030781	ENSCAFP00000028615	ENSG00000177602	ENST00000325418	ENSP00000325290	ENSMUSG00000050107	ENSMUST00000052140	ENSMUSP00000055806
known	FNDC4	fibronectin type III domain containing 4	CL11814Contig1	ENSFCAG00000005170	ENSFCAT00000005170	ENSFCAP00000004791	ENSCAFG00000005144	ENSCAFT00000008283	ENSCAFP00000007676	ENSG00000115226	ENST00000264703	ENSP00000264703	ENSMUSG00000038552	ENSMUST00000041266	ENSMUSP00000047185
known	TPD52L2	tumor protein D52-like 2	CL3136Contig2	ENSFCAG00000001177	ENSFCAT00000001177	ENSFCAP00000001091	ENSCAFG00000013072	ENSCAFT00000037462	ENSCAFP00000032981	ENSG00000101150	ENST00000217121	ENSP00000217121	ENSMUSG00000000827	ENSMUST00000108799	ENSMUSP00000104427
known	FHIT	fragile histidine triad gene (EC:3.6.1.29); K01522 bis(5'-adenosyl)-triphosphatase [EC:3.6.1.29]	CL18656Contig1	ENSFCAG00000002840	ENSFCAT00000002839	ENSFCAP00000002612	ENSCAFG00000007194	ENSCAFT00000011527	ENSCAFP00000010682	ENSG00000189283	ENST00000341848	ENSP00000342087	ENSMUSG00000060579	ENSMUST00000079984	ENSMUSP00000078899
known	NULL	NULL	CL5223Contig3	ENSFCAG00000001623	ENSFCAT00000001621	ENSFCAP00000001504	ENSCAFG00000007621	ENSCAFT00000012188	ENSCAFP00000011298	ENSG00000131943	ENST00000392278	ENSP00000376103	ENSMUSG00000054676	ENSMUST00000067854	ENSMUSP00000070449
known	ACADS	acyl-Coenzyme A dehydrogenase, C-2 to C-3 short chain (EC:1.3.99.2); K00248 butyryl-CoA dehydrogenase [EC:1.3.99.2]	CL8097Contig1	ENSFCAG00000002402	ENSFCAT00000002402	ENSFCAP00000002215	ENSCAFG00000010446	ENSCAFT00000016639	ENSCAFP00000015398	ENSG00000122971	ENST00000242592	ENSP00000242592	ENSMUSG00000029545	ENSMUST00000031524	ENSMUSP00000031524
known	TCEAL3	transcription elongation factor A (SII)-like 3	brain_std_000000684305H08@R.gu	ENSFCAG00000013514	ENSFCAT00000013518	ENSFCAP00000012534	ENSCAFG00000017789	ENSCAFT00000028195	ENSCAFP00000026219	ENSG00000196507	ENST00000372627	ENSP00000361710	ENSMUSG00000054034	ENSMUST00000066819	ENSMUSP00000065397
known	EIF4E3	eukaryotic translation initiation factor 4E family member 3	CL25981Contig1	ENSFCAG00000015528	ENSFCAT00000015532	ENSFCAP00000014401	ENSCAFG00000006445	ENSCAFT00000010403	ENSCAFP00000009645	ENSG00000163412	ENST00000389826	ENSP00000374476	ENSMUSG00000030068	ENSMUST00000032151	ENSMUSP00000032151
known	CYB5A	cytochrome b5 type A (microsomal)	CL15676Contig1	ENSFCAG00000011957	ENSFCAT00000011960	ENSFCAP00000011094	ENSCAFG00000000026	ENSCAFT00000035343	ENSCAFP00000030591	ENSG00000166347	ENST00000340533	ENSP00000341625	ENSMUSG00000024646	ENSMUST00000025549	ENSMUSP00000025549
known	LRRC28	leucine rich repeat containing 28	CL4322Contig1	ENSFCAG00000013343	ENSFCAT00000013347	ENSFCAP00000012373	ENSCAFG00000010811	ENSCAFT00000017191	ENSCAFP00000015907	ENSG00000168904	ENST00000301981	ENSP00000304923	ENSMUSG00000030556	ENSMUST00000053950	ENSMUSP00000052177
known	AURKAIP1	aurora kinase A interacting protein 1 ; K08286 protein-serine/threonine kinase [EC:2.7.11.-]	CL6909Contig1	ENSFCAG00000018951	ENSFCAT00000018461	ENSFCAP00000016315	ENSCAFG00000019266	ENSCAFT00000030585	ENSCAFP00000028422	ENSG00000175756	ENST00000378853	ENSP00000368130	ENSMUSG00000065990	ENSMUST00000084097	ENSMUSP00000081114
known	MRPL14	mitochondrial ribosomal protein L14	spleen_std_000000835704G17@R.gu	ENSFCAG00000009755	ENSFCAT00000009756	ENSFCAP00000009046	ENSCAFG00000001940	ENSCAFT00000003064	ENSCAFP00000002845	ENSG00000180992	ENST00000372014	ENSP00000361084	ENSMUSG00000023939	ENSMUST00000024734	ENSMUSP00000024734
known	DCXR	dicarbonyl/L-xylulose reductase (EC:1.1.1.10); K03331 L-xylulose reductase [EC:1.1.1.10]	CL14525Contig2	ENSFCAG00000011673	ENSFCAT00000011675	ENSFCAP00000010834	ENSCAFG00000005927	ENSCAFT00000009576	ENSCAFP00000008891	ENSG00000169738	ENST00000306869	ENSP00000303356	ENSMUSG00000039450	ENSMUST00000026144	ENSMUSP00000026144
known	GLUL	glutamate-ammonia ligase (glutamine synthetase) (EC:6.3.1.2); K01915 glutamine synthetase [EC:6.3.1.2]	CL404Contig1	ENSFCAG00000010551	ENSFCAT00000010554	ENSFCAP00000009796	ENSCAFG00000013102	ENSCAFT00000037084	ENSCAFP00000032533	ENSG00000135821	ENST00000339526	ENSP00000344958	ENSMUSG00000026473	ENSMUST00000086199	ENSMUSP00000083375
known	RANGRF	RAN guanine nucleotide release factor	CL23916Contig1	ENSFCAG00000001663	ENSFCAT00000001663	ENSFCAP00000001543	ENSCAFG00000017030	ENSCAFT00000026971	ENSCAFP00000025074	ENSG00000108961	ENST00000407006	ENSP00000383940	ENSMUSG00000032892	ENSMUST00000038644	ENSMUSP00000038485
known	PSMB4	proteasome (prosome, macropain) subunit, beta type, 4 (EC:3.4.25.1); K02736 20S proteasome subunit beta 7 [EC:3.4.25.1]	CL6511Contig1	ENSFCAG00000001861	ENSFCAT00000001862	ENSFCAP00000001722	ENSCAFG00000012707	ENSCAFT00000020153	ENSCAFP00000018692	ENSG00000159377	ENST00000290541	ENSP00000290541	ENSMUSG00000005779	ENSMUST00000005923	ENSMUSP00000005923
known	C20orf108	chromosome 20 open reading frame 108	lungcell_long_000001904203G13@F.bu	ENSFCAG00000002037	ENSFCAT00000002036	ENSFCAP00000001883	ENSCAFG00000011888	ENSCAFT00000018879	ENSCAFP00000017495	ENSG00000124098	ENST00000371384	ENSP00000360437	ENSMUSG00000027495	ENSMUST00000028995	ENSMUSP00000028995
known	TMEM176B	transmembrane protein 176B	CL12198Contig1	ENSFCAG00000013796	ENSFCAT00000013800	ENSFCAP00000012793	ENSCAFG00000004585	ENSCAFT00000007392	ENSCAFP00000006849	ENSG00000106565	ENST00000326442	ENSP00000318409	ENSMUSG00000029810	ENSMUST00000101429	ENSMUSP00000098972
known	TNNI1	troponin I type 1 (skeletal, slow) ; K10371 troponin I	CL3223Contig1	ENSFCAG00000013325	ENSFCAT00000013328	ENSFCAP00000012357	ENSCAFG00000010784	ENSCAFT00000017160	ENSCAFP00000015880	ENSG00000159173	ENST00000367312	ENSP00000356281	ENSMUSG00000026418	ENSMUST00000027674	ENSMUSP00000027674
known	NUDT13	nudix (nucleoside diphosphate linked moiety X)-type motif 13 ; K01567 [EC:3.-.-.-]	CL1918Contig4	ENSFCAG00000008496	ENSFCAT00000008497	ENSFCAP00000007876	ENSCAFG00000014604	ENSCAFT00000023196	ENSCAFP00000021539	ENSG00000166321	ENST00000357321	ENSP00000349874	ENSMUSG00000021809	ENSMUST00000022343	ENSMUSP00000022343
known	C6orf66	chromosome 6 open reading frame 66	CL5338Contig1	ENSFCAG00000011072	ENSFCAT00000011074	ENSFCAP00000010285	ENSCAFG00000003447	ENSCAFT00000005538	ENSCAFP00000005130	ENSG00000123545	ENST00000316149	ENSP00000358272	ENSMUSG00000028261	ENSMUST00000029925	ENSMUSP00000029925
known	PDAP1	PDGFA associated protein 1	CL8284Contig2	ENSFCAG00000015067	ENSFCAT00000015071	ENSFCAP00000013976	ENSCAFG00000015074	ENSCAFT00000023921	ENSCAFP00000022206	ENSG00000106244	ENST00000350498	ENSP00000222968	ENSMUSG00000029623	ENSMUST00000031627	ENSMUSP00000031627
known	RAB8A	RAB8A, member RAS oncogene family ; K07901 Ras-related protein Rab-8A	CL10361Contig3	ENSFCAG00000009000	ENSFCAT00000009002	ENSFCAP00000008343	ENSCAFG00000015782	ENSCAFT00000025007	ENSCAFP00000023207	ENSG00000167461	ENST00000300935	ENSP00000300935	ENSMUSG00000003037	ENSMUST00000003121	ENSMUSP00000003121
known	SEC11C	SEC11 homolog C (S. cerevisiae) ; K03100 signal peptidase I [EC:3.4.21.89]	CL26773Contig1	ENSFCAG00000006501	ENSFCAT00000006503	ENSFCAP00000006040	ENSCAFG00000000100	ENSCAFT00000000158	ENSCAFP00000000138	ENSG00000166562	ENST00000299714	ENSP00000299714	ENSMUSG00000024516	ENSMUST00000025394	ENSMUSP00000025394
known	TSPAN33	tetraspanin 33	CL16265Contig1	ENSFCAG00000014547	ENSFCAT00000014551	ENSFCAP00000013495	ENSCAFG00000001533	ENSCAFT00000002392	ENSCAFP00000002214	ENSG00000158457	ENST00000289407	ENSP00000289407	ENSMUSG00000001763	ENSMUST00000115250	ENSMUSP00000110905
known	TIFA	TRAF-interacting protein with forkhead-associated domain	CL4583Contig4	ENSFCAG00000010709	ENSFCAT00000010712	ENSFCAP00000009945	ENSCAFG00000011654	ENSCAFT00000018489	ENSCAFP00000017124	ENSG00000145365	ENST00000361717	ENSP00000354911	ENSMUSG00000046688	ENSMUST00000054483	ENSMUSP00000054036
known	RPIA	ribose 5-phosphate isomerase A (EC:5.3.1.6); K01807 ribose 5-phosphate isomerase A [EC:5.3.1.6]	CL7159Contig4	ENSFCAG00000007829	ENSFCAT00000007831	ENSFCAP00000007251	ENSCAFG00000007374	ENSCAFT00000011805	ENSCAFP00000010945	ENSG00000153574	ENST00000283646	ENSP00000283646	ENSMUSG00000053604	ENSMUST00000066134	ENSMUSP00000064158
novel	ZNF84	zinc finger protein 84 ; K09228 KRAB domain-containing zinc finger protein	CL28880Contig1	novel	novel	novel	ENSCAFG00000006033	ENSCAFT00000009773	ENSCAFP00000009072	ENSG00000198040	ENST00000327668	ENSP00000331465	ENSMUSG00000057101	ENSMUST00000068975	ENSMUSP00000064611
novel	ACADSB	acyl-Coenzyme A dehydrogenase, short/branched chain (EC:1.3.99.-); K09478 short/branched chain acyl-CoA dehydrogenase [EC:1.3.99.12]	CL526Contig7	novel	novel	novel	ENSCAFG00000012674	ENSCAFT00000020120	ENSCAFP00000018661	ENSG00000196177	ENST00000358776	ENSP00000357873	ENSMUSG00000030861	ENSMUST00000015829	ENSMUSP00000015829
novel	RBPMS2	RNA binding protein with multiple splicing 2	CL6970Contig1	novel	novel	novel	ENSCAFG00000017098	ENSCAFT00000027080	ENSCAFP00000025180	ENSG00000166831	ENST00000300069	ENSP00000300069	ENSMUSG00000032387	ENSMUST00000055844	ENSMUSP00000057600
novel	EGLN2	egl nine homolog 2 (C. elegans)	heart_std_000004629973L19@F.bu	novel	novel	novel	ENSCAFG00000005079	ENSCAFT00000008170	ENSCAFP00000007568	ENSG00000171570	ENST00000406058	ENSP00000385253	ENSMUSG00000058709	ENSMUST00000108382	ENSMUSP00000104019
novel	IDH3B	isocitrate dehydrogenase 3 (NAD+) beta (EC:1.1.1.41); K00030 isocitrate dehydrogenase (NAD+) [EC:1.1.1.41]	CL1766Contig6	novel	novel	novel	ENSCAFG00000006639	ENSCAFT00000010702	ENSCAFP00000009923	ENSG00000101365	ENST00000380843	ENSP00000370223	ENSMUSG00000027406	ENSMUST00000028892	ENSMUSP00000028892
novel	CCNA1	cyclin A1 ; K06627 cyclin A	CL3068Contig1	novel	novel	novel	ENSCAFG00000006189	ENSCAFT00000010017	ENSCAFP00000009291	ENSG00000133101	ENST00000255465	ENSP00000255465	ENSMUSG00000027793	ENSMUST00000029368	ENSMUSP00000029368
novel	NULL	NULL	CL5719Contig1	novel	novel	novel	ENSCAFG00000020281	ENSCAFT00000032303	ENSCAFP00000030082	ENSG00000153904	ENST00000284031	ENSP00000284031	ENSMUSG00000028194	ENSMUST00000029845	ENSMUSP00000029845
novel	SDR16C5	short chain dehydrogenase/reductase family 16C, member 5	CL6989Contig1	novel	novel	novel	ENSCAFG00000007060	ENSCAFT00000011321	ENSCAFP00000010491	ENSG00000170786	ENST00000303749	ENSP00000307607	ENSMUSG00000028236	ENSMUST00000040925	ENSMUSP00000046298
novel	LRRTM3	leucine rich repeat transmembrane neuronal 3	heart_std_000004630273E07@R.gu	novel	novel	novel	ENSCAFG00000013270	ENSCAFT00000021048	ENSCAFP00000019546	ENSG00000198739	ENST00000395228	ENSP00000378653	ENSMUSG00000042846	ENSMUST00000105439	ENSMUSP00000101079
novel	RTN1	reticulon 1	brain_std_000000683605C05@F.bu	novel	novel	novel	ENSCAFG00000015578	ENSCAFT00000024697	ENSCAFP00000035342	ENSG00000139970	ENST00000267484	ENSP00000267484	ENSMUSG00000021087	ENSMUST00000078505	ENSMUSP00000077594
novel	HMOX2	heme oxygenase (decycling) 2 (EC:1.14.99.3); K00510 heme oxygenase [EC:1.14.99.3]	CL20157Contig1	novel	novel	novel	ENSCAFG00000019207	ENSCAFT00000030490	ENSCAFP00000028330	ENSG00000103415	ENST00000406590	ENSP00000385100	ENSMUSG00000004070	ENSMUST00000004172	ENSMUSP00000004172
novel	MMD2	monocyte to macrophage differentiation-associated 2 ; K11064 monocyte to macrophage differentiation protein	CL3218Contig5	novel	novel	novel	ENSCAFG00000016082	ENSCAFT00000035749	ENSCAFP00000031043	ENSG00000136297	ENST00000258798	ENSP00000258798	ENSMUSG00000039533	ENSMUST00000037048	ENSMUSP00000039357
novel	RAB9B	RAB9B, member RAS oncogene family ; K07900 Ras-related protein Rab-9B	CL5834Contig2	novel	novel	novel	ENSCAFG00000017812	ENSCAFT00000028260	ENSCAFP00000026282	ENSG00000123570	ENST00000243298	ENSP00000243298	ENSMUSG00000043463	ENSMUST00000058814	ENSMUSP00000049739
novel	RAB2B	RAB2B, member RAS oncogene family ; K07878 Ras-related protein Rab-2B	CL724Contig7	novel	novel	novel	ENSCAFG00000005641	ENSCAFT00000009082	ENSCAFP00000008424	ENSG00000129472	ENST00000304034	ENSP00000302005	ENSMUSG00000022159	ENSMUST00000022765	ENSMUSP00000022765
novel	SAR1A	SAR1 homolog A (S. cerevisiae) ; K07953 SAR1A	kidney_std_000000660312M22@F.bu	novel	novel	novel	ENSCAFG00000014026	ENSCAFT00000022270	ENSCAFP00000020683	ENSG00000079332	ENST00000373241	ENSP00000362338	ENSMUSG00000020088	ENSMUST00000020285	ENSMUSP00000020285
novel	RAB2B	RAB2B, member RAS oncogene family ; K07878 Ras-related protein Rab-2B	CL1026Contig24	novel	novel	novel	ENSCAFG00000005641	ENSCAFT00000009082	ENSCAFP00000008424	ENSG00000129472	ENST00000304034	ENSP00000302005	ENSMUSG00000022159	ENSMUST00000022765	ENSMUSP00000022765
novel	LFNG	LFNG O-fucosylpeptide 3-beta-N-acetylglucosaminyltransferase (EC:2.4.1.222); K05948 fringe [EC:2.4.1.222]	CL20432Contig1	novel	novel	novel	ENSCAFG00000016399	ENSCAFT00000025998	ENSCAFP00000024136	ENSG00000106003	ENST00000222725	ENSP00000222725	ENSMUSG00000029570	ENSMUST00000031555	ENSMUSP00000031555
novel	SGK1	serum/glucocorticoid regulated kinase 1 (EC:2.7.11.1); K08792 serum/glucocorticoid regulated kinase [EC:2.7.11.1]	CL3396Contig1	novel	novel	novel	ENSCAFG00000000217	ENSCAFT00000000342	ENSCAFP00000000309	ENSG00000118515	ENST00000367858	ENSP00000356832	ENSMUSG00000019970	ENSMUST00000100036	ENSMUSP00000097614
novel	ORMDL3	ORM1-like 3 (S. cerevisiae)	CL585Contig3	novel	novel	novel	ENSCAFG00000016287	ENSCAFT00000025828	ENSCAFP00000023984	ENSG00000172057	ENST00000394169	ENSP00000377724	ENSMUSG00000038150	ENSMUST00000052919	ENSMUSP00000053056
novel	PPP4C	protein phosphatase 4 (formerly X), catalytic subunit (EC:3.1.3.16); K01090 protein phosphatase [EC:3.1.3.16]	CL7280Contig2	novel	novel	novel	ENSCAFG00000017089	ENSCAFT00000027067	ENSCAFP00000025167	ENSG00000149923	ENST00000279387	ENSP00000279387	ENSMUSG00000030697	ENSMUST00000032936	ENSMUSP00000032936
novel	FGF1	fibroblast growth factor 1 (acidic) ; K04358 fibroblast growth factor	lungcell_long_000009695475C10@F.bu	novel	novel	novel	ENSCAFG00000006253	ENSCAFT00000010108	ENSCAFP00000009376	ENSG00000113578	ENST00000394496	ENSP00000378005	ENSMUSG00000036585	ENSMUST00000115582	ENSMUSP00000111245
novel	RAB9B	RAB9B, member RAS oncogene family ; K07900 Ras-related protein Rab-9B	CL10541Contig2	novel	novel	novel	ENSCAFG00000017812	ENSCAFT00000028260	ENSCAFP00000026282	ENSG00000123570	ENST00000243298	ENSP00000243298	ENSMUSG00000043463	ENSMUST00000058814	ENSMUSP00000049739
novel	CEPT1	choline/ethanolamine phosphotransferase 1 (EC:2.7.8.2 2.7.8.1)	CL2077Contig7	novel	novel	novel	ENSCAFG00000019766	ENSCAFT00000031430	ENSCAFP00000029257	ENSG00000134255	ENST00000357172	ENSP00000349696	ENSMUSG00000040774	ENSMUST00000068301	ENSMUSP00000065743
novel	SLC25A10	solute carrier family 25 (mitochondrial carrier; dicarboxylate transporter), member 10	CL350Contig2	novel	novel	novel	ENSCAFG00000015836	ENSCAFT00000025082	ENSCAFP00000023280	ENSG00000183048	ENST00000331531	ENSP00000328403	ENSMUSG00000025792	ENSMUST00000026899	ENSMUSP00000026899
novel	BMP4	bone morphogenetic protein 4 ; K04662 bone morphogenetic protein 2/4	CL602Contig18	novel	novel	novel	ENSCAFG00000014880	ENSCAFT00000023624	ENSCAFP00000021935	ENSG00000125378	ENST00000395600	ENSP00000378964	ENSMUSG00000021835	ENSMUST00000100676	ENSMUSP00000098242
novel	ACTG2	actin, gamma 2, smooth muscle, enteric ; K10354 actin alpha/gamma 2	CL7467Contig2	novel	novel	novel	ENSCAFG00000008756	ENSCAFT00000013921	ENSCAFP00000012881	ENSG00000163017	ENST00000345517	ENSP00000295137	ENSMUSG00000059430	ENSMUST00000075161	ENSMUSP00000074658
novel	ARF3	ADP-ribosylation factor 3 ; K07938 ADP-ribosylation factor 3	lungcell_std_000000808615M13@F.bu	novel	novel	novel	ENSCAFG00000008778	ENSCAFT00000013963	ENSCAFP00000012918	ENSG00000134287	ENST00000256682	ENSP00000256682	ENSMUSG00000051853	ENSMUST00000053183	ENSMUSP00000050689
novel	RASSF7	Ras association (RalGDS/AF-6) domain family (N-terminal) member 7 ; K09855 Ras association domain-containing protein 7	CL10593Contig1	novel	novel	novel	ENSCAFG00000006528	ENSCAFT00000010538	ENSCAFP00000009769	ENSG00000099849	ENST00000397583	ENSP00000380713	ENSMUSG00000038618	ENSMUST00000046890	ENSMUSP00000038444
novel	PPIB	peptidylprolyl isomerase B (cyclophilin B) (EC:5.2.1.8); K03768 peptidyl-prolyl cis-trans isomerase B (cyclophilin B) [EC:5.2.1.8]	CL21081Contig1	novel	novel	novel	ENSCAFG00000017053	ENSCAFT00000027006	ENSCAFP00000025107	ENSG00000166794	ENST00000300026	ENSP00000300026	ENSMUSG00000032383	ENSMUST00000034947	ENSMUSP00000034947
novel	FAIM2	Fas apoptotic inhibitory molecule 2	CL3671Contig1	novel	novel	novel	ENSCAFG00000008382	ENSCAFT00000013311	ENSCAFP00000012315	ENSG00000135472	ENST00000320634	ENSP00000321951	ENSMUSG00000023011	ENSMUST00000023750	ENSMUSP00000023750
novel	NULL	NULL	CL6040Contig1	novel	novel	novel	ENSCAFG00000016783	ENSCAFT00000026571	ENSCAFP00000024678	ENSG00000011332	ENST00000355526	ENSP00000347716	ENSMUSG00000030584	ENSMUST00000108230	ENSMUSP00000103865
novel	ADH5	alcohol dehydrogenase 5 (class III), chi polypeptide (EC:1.1.1.1 1.1.1.284); K00001 alcohol dehydrogenase [EC:1.1.1.1]; K00121 S-(hydroxymethyl)glutathione dehydrogenase [EC:1.1.1.284]	CL828Contig7	novel	novel	novel	ENSCAFG00000013007	ENSCAFT00000016558	ENSCAFP00000015321	ENSG00000197894	ENST00000296412	ENSP00000296412	ENSMUSG00000028138	ENSMUST00000005964	ENSMUSP00000005964
novel	OBFC2B	oligonucleotide/oligosaccharide-binding fold containing 2B	lymphnode_std_000000911804M08@R.gu	novel	novel	novel	ENSCAFG00000023084	ENSCAFT00000000104	ENSCAFP00000000088	ENSG00000139579	ENST00000341463	ENSP00000368862	ENSMUSG00000025374	ENSMUST00000026439	ENSMUSP00000026439
novel	FAR2	fatty acyl CoA reductase 2	CL1116Contig5	novel	novel	novel	ENSCAFG00000010901	ENSCAFT00000017392	ENSCAFP00000016101	ENSG00000064763	ENST00000182377	ENSP00000182377	ENSMUSG00000030303	ENSMUST00000111607	ENSMUSP00000107234
novel	AP3S1	adaptor-related protein complex 3, sigma 1 subunit	CL2109Contig2	novel	novel	novel	ENSCAFG00000000203	ENSCAFT00000000324	ENSCAFP00000000293	ENSG00000177879	ENST00000316788	ENSP00000325369	ENSMUSG00000024480	ENSMUST00000025357	ENSMUSP00000025357
novel	ASB9	ankyrin repeat and SOCS box-containing 9 ; K10331 ankyrin repeat and SOCS box protein 9	CL3699Contig6	novel	novel	novel	ENSCAFG00000011901	ENSCAFT00000018906	ENSCAFP00000017519	ENSG00000102048	ENST00000380488	ENSP00000369855	ENSMUSG00000031384	ENSMUST00000033756	ENSMUSP00000033756
novel	NULL	NULL	CL6097Contig3	novel	novel	novel	ENSCAFG00000003959	ENSCAFT00000006357	ENSCAFP00000005887	ENSG00000146955	ENST00000275874	ENSP00000275874	ENSMUSG00000029923	ENSMUST00000031986	ENSMUSP00000031986
novel	SCAMP5	secretory carrier membrane protein 5	CL8458Contig3	novel	novel	novel	ENSCAFG00000017981	ENSCAFT00000028560	ENSCAFP00000026565	ENSG00000198794	ENST00000361900	ENSP00000355387	ENSMUSG00000040722	ENSMUST00000046587	ENSMUSP00000035898
novel	TMEM50A	transmembrane protein 50A	neokidneytongue_long_000000746542B01@F.bu	novel	novel	novel	ENSCAFG00000012882	ENSCAFT00000020451	ENSCAFP00000018978	ENSG00000183726	ENST00000374358	ENSP00000363478	ENSMUSG00000028822	ENSMUST00000105863	ENSMUSP00000101489
novel	CABP2	calcium binding protein 2	CL11453Contig1	novel	novel	novel	ENSCAFG00000011363	ENSCAFT00000018054	ENSCAFP00000016721	ENSG00000167791	ENST00000294288	ENSP00000294288	ENSMUSG00000024857	ENSMUST00000025785	ENSMUSP00000025785
novel	CAV3	caveolin 3 ; K06278 caveolin	CL2213Contig4	novel	novel	novel	ENSCAFG00000005557	ENSCAFT00000008956	ENSCAFP00000008308	ENSG00000182533	ENST00000329744	ENSP00000331718	ENSMUSG00000062694	ENSMUST00000075477	ENSMUSP00000074922
novel	OBFC2B	oligonucleotide/oligosaccharide-binding fold containing 2B	CL3891Contig1	novel	novel	novel	ENSCAFG00000023084	ENSCAFT00000000104	ENSCAFP00000000088	ENSG00000139579	ENST00000341463	ENSP00000368862	ENSMUSG00000025374	ENSMUST00000026439	ENSMUSP00000026439
novel	REEP5	receptor accessory protein 5	CL6340Contig5	novel	novel	novel	ENSCAFG00000007330	ENSCAFT00000011741	ENSCAFP00000010881	ENSG00000129625	ENST00000379638	ENSP00000368959	ENSMUSG00000005873	ENSMUST00000006027	ENSMUSP00000006027
novel	RCAN3	RCAN family member 3	CL881Contig1	novel	novel	novel	ENSCAFG00000012947	ENSCAFT00000020546	ENSCAFP00000019069	ENSG00000117602	ENST00000374395	ENSP00000363516	ENSMUSG00000059713	ENSMUST00000030606	ENSMUSP00000030606
novel	RAB11B	RAB11B, member RAS oncogene family ; K07905 Ras-related protein Rab-11B	CL116Contig11	novel	novel	novel	ENSCAFG00000018513	ENSCAFT00000029390	ENSCAFP00000027326	ENSG00000185236	ENST00000328024	ENSP00000333547	ENSMUSG00000077450	ENSMUST00000057373	ENSMUSP00000110021
novel	PCGF2	polycomb group ring finger 2 ; K11460 polycomb group RING finger protein 2	CL247Contig11	novel	novel	novel	ENSCAFG00000016546	ENSCAFT00000026210	ENSCAFP00000024338	ENSG00000056661	ENST00000360797	ENSP00000354033	ENSMUSG00000018537	ENSMUST00000018681	ENSMUSP00000018681
novel	RMND5A	required for meiotic nuclear division 5 homolog A (S. cerevisiae)	CL4221Contig1	novel	novel	novel	ENSCAFG00000007450	ENSCAFT00000011938	ENSCAFP00000011071	ENSG00000153561	ENST00000283632	ENSP00000283632	ENSMUSG00000002222	ENSMUST00000002292	ENSMUSP00000002292
novel	RCN3	reticulocalbin 3, EF-hand calcium binding domain	CL642Contig3	novel	novel	novel	ENSCAFG00000003620	ENSCAFT00000005821	ENSCAFP00000005390	ENSG00000142552	ENST00000270645	ENSP00000270645	ENSMUSG00000019539	ENSMUST00000019683	ENSMUSP00000019683
novel	RCAN3	RCAN family member 3	CL881Contig2	novel	novel	novel	ENSCAFG00000012947	ENSCAFT00000020546	ENSCAFP00000019069	ENSG00000117602	ENST00000374395	ENSP00000363516	ENSMUSG00000059713	ENSMUST00000030606	ENSMUSP00000030606
novel	MTCH1	mitochondrial carrier homolog 1 (C. elegans)	CL1187Contig9	novel	novel	novel	ENSCAFG00000001441	ENSCAFT00000036427	ENSCAFP00000031803	ENSG00000137409	ENST00000373627	ENSP00000362730	ENSMUSG00000024012	ENSMUST00000095427	ENSMUSP00000093077
novel	HRAS	v-Ha-ras Harvey rat sarcoma viral oncogene homolog ; K02833 GTPase Hras	CL2512Contig4	novel	novel	novel	ENSCAFG00000011428	ENSCAFT00000018139	ENSCAFP00000016799	ENSG00000174775	ENST00000397596	ENSP00000380723	ENSMUSG00000025499	ENSMUST00000097957	ENSMUSP00000095570
novel	TRAM2	translocation associated membrane protein 2	CL4501Contig2	novel	novel	novel	ENSCAFG00000002214	ENSCAFT00000003481	ENSCAFP00000003227	ENSG00000065308	ENST00000182527	ENSP00000182527	ENSMUSG00000041779	ENSMUST00000037998	ENSMUSP00000047992
novel	RCN1	reticulocalbin 1, EF-hand calcium binding domain	CL642Contig4	novel	novel	novel	ENSCAFG00000007455	ENSCAFT00000011947	ENSCAFP00000011079	ENSG00000049449	ENST00000054950	ENSP00000054950	ENSMUSG00000005973	ENSMUST00000006128	ENSMUSP00000006128
novel	HNRPDL	heterogeneous nuclear ribonucleoprotein D-like	CL94Contig10	novel	novel	novel	ENSCAFG00000008940	ENSCAFT00000014224	ENSCAFP00000013155	ENSG00000152795	ENST00000295470	ENSP00000295470	ENSMUSG00000029328	ENSMUST00000086900	ENSMUSP00000084114
novel	GABARAPL1	GABA(A) receptor-associated protein like 1 ; K08341 GABA(A) receptor-associated protein (autophagy-related protein 8)	CL13152Contig1	novel	novel	novel	ENSCAFG00000013479	ENSCAFT00000021380	ENSCAFP00000019851	ENSG00000139112	ENST00000266458	ENSP00000266458	ENSMUSG00000030161	ENSMUST00000032264	ENSMUSP00000032264
novel	EGLN2	egl nine homolog 2 (C. elegans)	CL2526Contig3	novel	novel	novel	ENSCAFG00000005079	ENSCAFT00000008170	ENSCAFP00000007568	ENSG00000171570	ENST00000406058	ENSP00000385253	ENSMUSG00000058709	ENSMUST00000108382	ENSMUSP00000104019
novel	ACADSB	acyl-Coenzyme A dehydrogenase, short/branched chain (EC:1.3.99.-); K09478 short/branched chain acyl-CoA dehydrogenase [EC:1.3.99.12]	CL4774Contig2	novel	novel	novel	ENSCAFG00000012674	ENSCAFT00000020120	ENSCAFP00000018661	ENSG00000196177	ENST00000358776	ENSP00000357873	ENSMUSG00000030861	ENSMUST00000015829	ENSMUSP00000015829
novel	RIMKLA	ribosomal modification protein rimK-like family member A	CL6436Contig1	novel	novel	novel	ENSCAFG00000002557	ENSCAFT00000004034	ENSCAFP00000003727	ENSG00000177181	ENST00000372570	ENSP00000361651	ENSMUSG00000048899	ENSMUST00000049994	ENSMUSP00000058996
novel	FAM108A1	family with sequence similarity 108, member A1	CL970Contig1	novel	novel	novel	ENSCAFG00000019448	ENSCAFT00000030926	ENSCAFP00000028760	ENSG00000129968	ENST00000292577	ENSP00000292577	ENSMUSG00000003346	ENSMUST00000003436	ENSMUSP00000003436
novel	GPX7	glutathione peroxidase 7 (EC:1.11.1.9); K00432 glutathione peroxidase [EC:1.11.1.9]	CL13856Contig1	novel	novel	novel	ENSCAFG00000003730	ENSCAFT00000006000	ENSCAFP00000005561	ENSG00000116157	ENST00000361314	ENSP00000354677	ENSMUSG00000028597	ENSMUST00000030332	ENSMUSP00000030332
novel	HNRNPA1	heterogeneous nuclear ribonucleoprotein A1	CL2550Contig8	novel	novel	novel	ENSCAFG00000006580	ENSCAFT00000010628	ENSCAFP00000009851	ENSG00000135486	ENST00000340913	ENSP00000341826	ENSMUSG00000046434	ENSMUST00000036004	ENSMUSP00000042658
novel	RAE1	RAE1 RNA export 1 homolog (S. pombe)	CL515Contig7	novel	novel	novel	ENSCAFG00000012048	ENSCAFT00000019134	ENSCAFP00000017740	ENSG00000101146	ENST00000395840	ENSP00000379181	ENSMUSG00000027509	ENSMUST00000029013	ENSMUSP00000029013
novel	TNNI1	troponin I type 1 (skeletal, slow) ; K10371 troponin I	CL6739Contig1	novel	novel	novel	ENSCAFG00000010784	ENSCAFT00000017160	ENSCAFP00000015880	ENSG00000159173	ENST00000367312	ENSP00000356281	ENSMUSG00000026418	ENSMUST00000027674	ENSMUSP00000027674
novel	CETN2	centrin, EF-hand protein, 2 ; K10840 centrin-2	CL9793Contig3	novel	novel	novel	ENSCAFG00000019170	ENSCAFT00000030433	ENSCAFP00000028275	ENSG00000147400	ENST00000370277	ENSP00000359300	ENSMUSG00000031347	ENSMUST00000114551	ENSMUSP00000110198
novel	TRIM59	tripartite motif-containing 59	CL14361Contig1	novel	novel	novel	ENSCAFG00000004308	ENSCAFT00000006908	ENSCAFP00000006395	ENSG00000213186	ENST00000309784	ENSP00000311219	ENSMUSG00000034317	ENSMUST00000042499	ENSMUSP00000043112
novel	SMCR7	Smith-Magenis syndrome chromosome region, candidate 7	CL2622Contig1	novel	novel	novel	ENSCAFG00000018274	ENSCAFT00000029030	ENSCAFP00000026994	ENSG00000177427	ENST00000395706	ENSP00000379057	ENSMUSG00000018599	ENSMUST00000018743	ENSMUSP00000018743
novel	CPNE5	copine V	CL5263Contig3	novel	novel	novel	ENSCAFG00000001423	ENSCAFT00000002211	ENSCAFP00000002048	ENSG00000124772	ENST00000244751	ENSP00000244751	ENSMUSG00000024008	ENSMUST00000024805	ENSMUSP00000024805
novel	SPOCK1	sparc/osteonectin, cwcv and kazal-like domains proteoglycan (testican) 1; K08136 sparc/osteonectin, cwcv and kazal-like domains proteoglycan (testican)	CL6950Contig2	novel	novel	novel	ENSCAFG00000001119	ENSCAFT00000001712	ENSCAFP00000001577	ENSG00000152377	ENST00000282223	ENSP00000282223	ENSMUSG00000056222	ENSMUST00000070209	ENSMUSP00000070114
novel	PIM2	pim-2 oncogene (EC:2.7.11.1); K08806 proto-oncogene serine/threonine-protein kinase Pim-2 [EC:2.7.11.1]	CL9894Contig2	novel	novel	novel	ENSCAFG00000015683	ENSCAFT00000024835	ENSCAFP00000023040	ENSG00000102096	ENST00000376509	ENSP00000365692	ENSMUSG00000031155	ENSMUST00000033495	ENSMUSP00000033495
novel	PEX11B	peroxisomal biogenesis factor 11 beta	CL15711Contig1	novel	novel	novel	ENSCAFG00000011357	ENSCAFT00000018045	ENSCAFP00000016712	ENSG00000131779	ENST00000369306	ENSP00000358312	ENSMUSG00000074396	ENSMUST00000048766	ENSMUSP00000037962
