# Supplementary material for: Sequencing and comparative genomic analysis of 1227 Felis catus cDNA sequences enriched for developmental, clinical and nutritional phenotypes
Source: BMC Genomics. 2012 Jan 18;13:31. doi: 10.1186/1471-2164-13-31 (PMC3278379; doi:10.1186/1471-2164-13-31)
Supplement: Additional file 3 — Feline Genes Mapped to OMIM Diseases. This table contains a set of 104 feline cDNA sequences that were mapped to their corresponding human orthologs and the associated OMIM diseases. The first column indicates the cDNA identifier, the second column contains the ensembl human gene identifier for the orthologous human gene, and the third and fourth columns contain the OMIM disease identifier and the disease name respectively. Sequence Identifier (unique identifier for each non-redundant feline sequence). Human Gene Id (ensembl gene identifier of human ortholog). OMIM Identifier (OMIM id for a specific human disease). Disease Name (the name of the disease from the OMIM database). [file 1471-2164-13-31-S3.XLS]

## Sheet: S3
Sequence Identifier	Ensembl Gene Id	OMIM Id	Disease Name
CL11490Contig1	ENSG00000072506	300256	2-methyl-3-hydroxybutyryl-CoA dehydrogenase deficiency, 300438 (3)
CL526Contig7	ENSG00000196177	600301	2-methylbutyrylglycinuria, 610006 (3)
CL4774Contig2	ENSG00000196177	600301	2-methylbutyrylglycinuria, 610006 (3)
CL333Contig27	ENSG00000148090	600529	3-methylglutaconic aciduria, type I, 250950 (3)
CL8097Contig1	ENSG00000122971	606885	Acyl-CoA dehydrogenase, short-chain, deficiency of, 201470 (3)
CL7950Contig3	ENSG00000141510	191170	Adrenal cortical carcinoma, 202300 (3)
CL226Contig4	ENSG00000149925	103850	Aldolase A deficiency, 611881 (3)
CL8Contig1	ENSG00000143801	600759	Alzheimer disease-4, 606889 (3)
CL390Contig6	ENSG00000120948	605078	Amyotrophic lateral sclerosis 10, 612069 (3)
CL10475Contig2	ENSG00000198467	190990	Arthrogryposis multiplex congenita, distal, type 1, 108120 (3)
CL159Contig8	ENSG00000171862	601728	Bannayan-Riley-Ruvalcaba syndrome, 153480 (3)
CL14767Contig1	ENSG00000151704	600359	Bartter syndrome, type 2, 241200 (3)
CL6428Contig1	ENSG00000100024	606673	Beta-ureidopropionase deficiency (3)
CL500Contig2	ENSG00000154803	607273	Birt-Hogg-Dube syndrome, 135150 (3)
CL5249Contig2	ENSG00000074582	603647	Bjornstad syndrome, 262000 (3)
CL1655Contig6	ENSG00000167085	176705	Breast cancer, sporadic (3)
CL965Contig9	ENSG00000152642	611778	Brugada syndrome 2, 611777 (3)
CL268Contig58	ENSG00000189221	309850	Brunner syndrome, 300615 (3)
CL2075Contig1	ENSG00000204364	217000	C2 deficiency (3)
CL800Contig2	ENSG00000113600	120940	C9 deficiency (3)
CL6011Contig6	ENSG00000129170	600824	Cardiomyopathy, dilated, 1M, 607482 (3)
CL3543Contig2	ENSG00000173991	604488	Cardiomyopathy, dilated, 1N, 607487 (3)
CL8331Contig1	ENSG00000114854	191040	Cardiomyopathy, dilated, 1Z, 611879 (3)
CL6527Contig1	ENSG00000160808	160790	Cardiomyopathy, familial hypertrophic, 8, 608751 (3)
CL476Contig2	ENSG00000095321	600184	Carnitine acetyltransferase deficiency (1) (?)
CL2073Contig3	ENSG00000197375	603377	Carnitine deficiency, systemic primary, 212140 (3)
CL4643Contig2	ENSG00000109846	123590	Cataract, posterior polar 2 (3)
CL1414Contig19	ENSG00000099940	604202	Cerebral dysgenesis, neuropathy, ichthyosis, and palmoplantar keratoderma syndrome, 609528 (3)
CL6371Contig1	ENSG00000182372	607837	Ceroid lipofuscinosis, neuronal 8, 600143 (3)
CL497Contig11	ENSG00000106211	602195	Charcot-Marie-Tooth disease, axonal, type 2F, 606595 (3)
CL3814Contig2	ENSG00000169562	304040	Charcot-Marie-Tooth neuropathy, X-linked dominant, 1, 302800 (3)
CL1367Contig4	ENSG00000197122	190090	Colon cancer, advanced (3)
adrenal_long_000048592441E10@F.bu	ENSG00000182180	609204	Combined oxidative phosphorylation deficiency 2, 610498 (3)
CL1160Contig2	ENSG00000175110	605810	Combined oxidative phosphorylation deficiency 5, 611719 (3)
CL10696Contig1	ENSG00000181830	605881	Congenital disorder of glycosylation, type IIc, 266265 (3)
CL2512Contig4	ENSG00000174775	190020	Costello syndrome, 218040 (3)
CL672Contig7	ENSG00000140092	604580	Cutis laxa, autosomal dominant, 123700 (3)
CL20099Contig2	ENSG00000180902	609186	D-2-hydroxyglutaric aciduria, 600721 (3)
kidney_long_000001653370E10@F.bu	ENSG00000184154	612414	Deafness, autosomal recessive 63, 611451 (3)
CL1771Contig1	ENSG00000116133	606418	Desmosterolosis, 602398 (3)
CL1274Contig2	ENSG00000122406	603634	Diamond-Blackfan anemia 6, 612561 (3)
CL7076Contig2	ENSG00000177542	609302	Epilepsy, neonatal myoclonic, with suppression-burst pattern, 609304 (3)
CL673Contig16	ENSG00000127870	604242	Esophageal carcinoma, somatic, 133239 (3)
CL6617Contig3	ENSG00000213930	606999	Galactosemia, 230400 (3)
CL9595Contig4	ENSG00000105711	600235	Generalized epilepsy with febrile seizures plus, 604233 (3)
CL404Contig1	ENSG00000135821	138290	Glutamine deficiency, congenital, 610015 (3)
CL7900Contig1	ENSG00000111713	138571	Glycogen storage disease, type 0, 240600 (3)
CL21787Contig1	ENSG00000139549	605423	Gonadal dysgenesis, 46XY, partial, with minifascicular neuropathy, 607080 (3)
CL2970Contig1	ENSG00000069974	603868	Griscelli syndrome, type 2, 607624 (3)
CL1789Contig2	ENSG00000158104	609695	Hawkinsinuria, 140350 (3)
CL2196Contig1	ENSG00000172331	222800	Hemolytic anemia due to bisphosphoglycerate mutase deficiency (3)
CL17306Contig1	ENSG00000166741	600008	Homocysteine plasma level (2)
CL731Contig19	ENSG00000165704	308000	HPRT-related gout, 300323 (3)
CL12093Contig3	ENSG00000110921	251170	Hyper-IgD syndrome, 260920 (3)
CL4473Contig4	ENSG00000060982	113520	Hyperleucinemia-isoleucinemia or hypervalinemia (1) (?)
CL3241Contig1	ENSG00000105552	113530	Hypervalinemia or hyperleucine-isoleucinemia (1) (?)
CL4196Contig3	ENSG00000165802	608137	Hypogonadotropic hypogonadism, 146110 (3)
CL22276Contig1	ENSG00000175538	604433	Hypokalemic periodic paralysis, 170400 (3)
CL17066Contig1	ENSG00000164007	610036	Hypomagnesemia, renal, with ocular involvement, 248190 (3)
CL10286Contig1	ENSG00000139679	609239	Hypotrichosis, localized, autosomal recessive, 3, 611452 (3)
CL10531Contig2	ENSG00000076248	191525	Immunodeficiency with hyper IgM, type 4, 608106 (3)
CL16140Contig1	ENSG00000164258	602694	Leigh syndrome, 256000 (3)
CL12695Contig1	ENSG00000110717	602141	Leigh syndrome, 256000 (3)
CL5295Contig1	ENSG00000213619	603846	Leigh syndrome, 256000 (3)
CL113Contig16	ENSG00000073578	600857	Leigh syndrome, 256000 (3)
brain_std_000004596973K14@R.gu	ENSG00000070785	606273	Leukoencephalopathy with vanishing white matter, 603896 (3)
CL7973Contig1	ENSG00000147465	600617	Lipoid adrenal hyperplasia, 201710 (3)
CL1998Contig2	ENSG00000068028	605082	Lung cancer, 211980 (2)
CL1998Contig3	ENSG00000068028	605082	Lung cancer, 211980 (2)
CL3313Contig5	ENSG00000090487	608181	Mast syndrome, 248900 (3)
CL13991Contig1	ENSG00000172005	606078	Megakaryoblastic leukemia, acute (3)
CL2971Contig4	ENSG00000077721	312180	Mental retardation, X-linked syndromic (3)
CL15676Contig1	ENSG00000166347	250790	Methemoglobinemia due to cytochrome b5 deficiency (3)
CL732Contig6	ENSG00000124370	608419	Methylmalonyl-CoA epimerase deficiency, 251120 (3)
CL602Contig18	ENSG00000125378	112262	Microphthalmia, syndromic 6, 607932 (3)
CL5338Contig1	ENSG00000123545	611776	Mitochondrial complex I deficiency, 252010 (3)
CL6990Contig1	ENSG00000164708	261670	Myopathy due to phosphoglycerate mutase deficiency (3)
CL4367Contig4	ENSG00000136003	611911	Myopathy with exercise intolerance, Swedish type, 255125 (3)
CL7878Contig2	ENSG00000011052	156490	Neuroblastoma, 256700 (3)
CL6484Contig4	ENSG00000046651	300170	Oral-facial-digital syndrome 1, 311200 (3)
CL718Contig2	ENSG00000133818	600098	Ovarian carcinoma (3)
CL8973Contig1	ENSG00000145050	601916	Pancreatic cancer, 260350 (3)
heart_std_000004629473M07@F.bu	ENSG00000151552	261630	Phenylketonuria due to dihydropteridine reductase deficiency (3)
CL469Contig2	ENSG00000102144	311800	Phosphoglycerate kinase 1 deficiency, 300653 (3)
CL2717Contig4	ENSG00000126088	176100	Porphyria cutanea tarda (3)
CL1766Contig6	ENSG00000101365	604526	Retinitis pigmentosa-46 (3)
CL1746Contig2	ENSG00000101365	604526	Retinitis pigmentosa-46 (3)
CL7159Contig4	ENSG00000153574	180430	Ribose 5-phosphate isomerase deficiency, 608611 (3)
CL3674Contig1	ENSG00000068615	609139	Spastic paraplegia 31, 610250 (3)
CL20432Contig1	ENSG00000106003	602576	Spondylocostal dysostosis, autosomal recessive 3, 609813 (3)
CL8115Contig1	ENSG00000147382	300708	STAR syndrome, 300707 (3)
CL12897Contig1	ENSG00000129562	600243	Temperature-sensitive apoptosis, cellular (3)
CL658Contig2	ENSG00000185339	275350	Transcobalamin II deficiency (3)
CL813Contig12	ENSG00000103876	276700	Tyrosinemia, type I (3)
CL7613Contig1	ENSG00000118729	114251	Ventricular tachycardia, catecholaminergic polymorphic, 2, 611938 (3)
CL1494Contig4	ENSG00000106125	107776	[Aquaporin-1 deficiency] (3)
CL2767Contig1	ENSG00000143248	603276	[Blood pressure regulation QTL], 145500 (2)
CL6621Contig2	ENSG00000125877	147520	[Inosine triphosphatase deficiency] (3)
CL1761Contig5	ENSG00000181019	125860	{Benzene toxicity, susceptibility to} (3)
CL23249Contig1	ENSG00000149968	185250	{Coronary heart disease, susceptibility to, 6} (3)
CL16826Contig1	ENSG00000136689	147679	{Gastric cancer risk after H. pylori infection}, 137215 (3)
CL5508Contig1	ENSG00000145321	139200	{Graves disease, susceptibility to, 3}, 275000 (3)
CL4431Contig1	ENSG00000093010	116790	{Panic disorder, susceptibility to}, 167870 (3)
CL54Contig14	ENSG00000178127	600532	{Parkinson disease, susceptibility to}, 168600 (3)
